# Supplementary material for: Risk factors associated with posttraumatic stress disorder in US veterans: A cohort study
Source: PLoS One. 2017 Jul 25;12(7):e0181647. doi: 10.1371/journal.pone.0181647 (PMC5526531; doi:10.1371/journal.pone.0181647)
Supplement: S1 File — (XLS) [file pone.0181647.s001.xls]

## Sheet: Dataset
gender	age@test	height	weight	BMI	activity	active	hypertension	drug	alcohol	diabetes	cholesterol	CVD_present	chest_pain_present	meds__betablocker	meds__antihypertensive	meds__ace	meds__statins	meds__diuretics	mets	PTSD	Time_to_PTSD	smoking
2	36.5777	66	175	28.3048	5	1	0	0	0	0	0	0	1	0	0	0	0	0	16.2	0	17.3689	0
2	63.3977	71	184	25.7164		1	0	0	0	1	0	1	1	0	1	0	0	0	8	0	8.28747	0
2	48.0274	68	261	39.7679	3	0	1	0	0	0	1	0	1	0	1	0	0	0	4.6	0	17.1116	0
2	53.5688	66	240	38.818	4	1	0	0	0	0	0	0	1	0	0	0	0	0	8.6	0	6.0835	0
2	64.0274	68	153	23.3122	4	1	0	0	0	0	1	0	0	0	0	0	0	0	11.7	0	18.0917	0
2	62.7871	64	157	27.0053	4	1	0	0	0	0	0	0	1	0	0	0	0	0	7.1	1	2.67488	0
2	62.5243	73	194	25.6487	4	1	1	0	0	0	0	0	1	0	1	0	0	0	5.9	0	10.4011	0
2	63.3046	70	207	29.7635	4	1	0	0	0	0	0	0	1	0	0	0	0	0		1	9.56331	0
2	53.4346	69	214	31.6684	4	1	1	0	0	0	1	0	1	0	0	1	1	0	14	0	11.2498	0
2	55.1075	71	250	34.9408	4	1	0	0	0	0	0	1	1	0	0	0	0	0	8.2	1	0.536619	0
2	44.0575	63	160	28.402	4	1	0	0	0	0	0	0	1	0	0	0	0	0	10.1	0	8.47091	0
2	60.4079	70	279	40.116	3	0	0	0	0	0	1	0	1	0	0	0	1	0	6	0	8.9473	0
2	57.7933	73	234	30.9371	3	0	1	1	1	0	0	1	1	1	0	0	1	0	4.8	0	9.29774	1
2	53.9521	75	260	32.5657	3	0	1	0	0	0	0	0	1	0	0	0	0	0	7.6	0	16.3477	0
2	69.8453	67	205	32.1747	3	0	1	0	0	1	0	0	0	0	1	0	0	0	2.7	0	10.9514	0
2	71.8768	67	138	21.659	3	0	0	0	0	0	0	0	1	0	0	0	0	0		0	3.07187	1
2	76.5667	67	177	27.7801	3	0	1	0	0	1	0	0	1	0	1	1	0	0	4.5	0	7.82204	1
2	42.8419	72	165	22.4248	4	1	0	0	0	0	0	0	1	0	0	0	0	0	13.3	1	4.10951	0
2	60.2382	64	185	31.8216	4	1	1	0	0	0	1	0	0	0	1	0	1	0	10.9	0	11.1978	0
2	60.1643	67	197	30.9191	4	1	1	0	0	0	0	0	1	0	0	0	0	0	10.4	0	18.6256	0
2	56.3532	71	211	29.4901	4	1	1	0	0	1	1	1	1	1	0	1	1	0	6	0	1.20465	0
2	51.1211	73	189	24.9877	3	0	1	0	0	0	1	0	1	1	0	0	0	1	7	1	7.9206	0
2	64.2409	60	151	29.5518		1	1	0	0	0	0	0	1	0	0	0	0	0	9.2	0	8.43258	0
2	43.8001	67	179	28.094	3	0	1	0	0	0	0	0	1	0	0	0	0	0	7.5	0	12.7693	1
2	60.9692	70	213	30.6262	4	1	1	0	0	0	1	0	0	1	1	0	1	0	8	0	11.384	0
2	73.9713	69	218	32.2603	3	0	0	0	0	0	0	0	1	0	0	0	0	0	3.1	0	3.64134	0
2	78.2423	69	155	22.9374	4	1	1	0	0	0	1	1	1	0	0	0	0	0	7.6	1	5.79055	0
2	78.0014	65	180	30.0162	3	0	1	0	0	0	0	0	1	0	1	1	0	0	4.8	0	16.8679	0
2	59.0445	68	255	38.8537	4	1	1	0	0	0	0	1	0	0	1	1	0	0	9.1	0	15.5236	0
2	79.2882	67	160	25.1119	4	1	0	0	0	0	1	1	0	0	0	0	0	0	7.1	0	14.6338	0
3	48.5804	62	192	35.1907	4	1	0	0	0	1	0	0	1	0	0	0	0	0	11	0	1.95209	0
2	53.1034	69	272	40.2514	3	0	0	0	0	0	1	0	1	0	0	0	0	0	7.8	1	1.63176	0
2	49.7166	76	240	29.2748	4	1	0	0	0	0	0	0	1	0	0	0	0	0	13	0	3.16222	0
2	57.6044	68	165	25.1406	3	0	0	0	0	0	1	0	1	0	0	0	1	0	13.6	0	0.0821355	0
2	70.6776	70	163	23.437	4	1	1	0	0	1	1	1	1	0	0	0	0	0	9.6	0	14.3409	0
2	53.577	66	216	34.9362	3	0	1	0	0	0	1	0	1	1	1	0	0	0	9.1	0	9.95209	1
2	49.6181	65	155	25.8473	3	0	1	0	0	0	0	0	1	0	1	0	0	0	11	0	5.51129	0
2	51.4606	64	145	24.9412	3	0	1	0	0	0	1	0	1	0	0	0	0	0	8.5	0	10.8474	0
2	75.3511	64	165	28.3814	3	0	1	0	0	1	0	1	0	1	0	1	0	0	4.2	0	11.8658	0
2	60.3997	66	179	28.9518	4	1	0	0	0	0	1	0	1	0	0	0	0	0	11.5	0	9.38261	0
2	57.3224	67	177	27.7801	3	0	1	0	0	1	0	0	1	1	0	0	0	0	2.8	1	0.134155	0
2	78.3053	68	165	25.1406	4	1	1	0	0	0	0	1	1	1	0	0	0	0	5	1	3.57016	0
2	58.371	60	152	29.7475	4	1	0	0	0	1	1	0	0	0	0	0	0	0	9.1	1	13.7413	0
2	73.6975	74	250	32.1652	5	1	1	0	0	0	0	0	0	1	1	1	0	0	3.8	0	7.58658	0
2	60.3723	69	180	26.6369	3	0	0	0	0	0	0	1	1	0	0	0	0	0	16	0	6.92676	0
2	42.412	71	206	28.7912	3	0	0	0	0	0	0	0	0	0	0	0	0	0	10	1	0.73922	0
2	42.8008	64	150	25.8013	4	1	0	0	0	0	0	0	1	0	0	0	0	0	14	0	8.03012	0
2	63.7098	69	190	28.1168	3	0	1	0	0	0	0	1	1	0	0	0	0	0	5.9	1	6.1848	0
2	57.6208	68	190	28.9498	4	1	0	0	0	0	0	0	1	0	0	0	0	0	11.1	1	4.88706	0
2	59.2361	62	170	31.1584	3	0	1	0	0	0	0	0	1	0	0	0	0	0	8.8	1	1.54962	1
2	57.2841	75	221	27.6809	3	0	0	0	0	0	0	0	0	0	0	0	0	0	10.1	0	9.16906	0
2	42.7159	67	186	29.1926	3	0	1	0	0	0	0	0	1	1	1	0	0	0	11.4	0	2.51608	0
2	41.0021	72	205	27.8611	4	1	0	0	0	0	1	0	1	0	0	0	0	0	7.4	0	19.0445	1
2	47.8768	67	158	24.798	5	1	0	0	0	0	0	0	0	0	0	0	0	0	13	0	10.9213	0
2	61.9165	72	287	39.0056	4	1	0	0	0	1	1	0	1	0	0	0	1	0	3.16	1	10.1437	0
2	59.8439	67	152	23.8563	4	1	0	1	1	0	1	0	0	0	0	0	0	0	9.5	0	10.1684	1
2	60.9117	70	216	31.0576	4	1	1	0	0	0	0	0	1	1	0	0	0	0	6.9	0	4.564	0
2	73.1663	66	210	33.9658	3	0	1	0	0	1	0	1	0	0	1	1	1	0	2.8	0	8.84052	0
2	76	67	168	26.3675	3	0	0	0	0	0	0	0	1	0	0	0	0	0	4	0	2.83915	0
2	70.0014	67	160	25.1119	3	0	1	0	0	0	0	0	1	0	0	0	0	0	4	0	7.09103	0
2	49.3361	74	280	36.025	3	0	0	0	0	0	0	0	0	0	0	0	0	0	8.8	0	11.091	0
2	78.0835	70	168	24.1559	4	1	1	0	0	0	0	0	0	0	1	0	0	0	9.9	0	2.45585	0
2	40.7556	67	167	26.2106	4	1	1	0	0	0	1	0	1	0	0	0	0	0	14.1	0	17.588	0
2	55.0116	66	185	29.9222	4	1	1	0	0	0	0	0	1	1	0	0	0	0	10.5	0	13.1636	0
2	69.8919	72	235	31.9384	4	1	1	0	0	0	1	0	0	0	1	1	0	0	4.2	0	12.7502	0
2	59.5537	70	200	28.757	3	0	1	0	0	1	1	0	0	0	0	1	0	0	4.2	0	3.08556	1
2	66.4942	67	183	28.7218	3	0	0	0	0	0	0	0	0	0	0	0	0	0	13.5	0	12.5065	0
2	57.3908	68	204	31.0829	3	0	1	0	0	0	0	0	0	0	0	0	0	0	8.2	0	4.19986	1
2	46.9897	74	163	20.9717	4	1	0	0	0	0	0	0	1	0	0	0	0	0	13.5	0	8.59411	1
2	56.7556	72	220	29.8998	3	0	1	0	0	0	0	0	0	0	1	1	0	0	10	0	13.9576	0
2	51.1376	69	184	27.2289	4	1	1	0	0	1	1	0	1	1	0	0	0	0	10.1	0	9.41273	0
2	54.9979	72	382	51.9168	3	0	0	0	0	0	1	0	0	0	0	1	0	1	5	0	11.9945	0
2	63.3648	72	226	30.7152	3	0	0	0	0	0	0	0	1	0	0	0	0	0	2.9	0	22.2697	0
2	64.4682	75	207	25.9273	3	0	0	0	1	0	0	0	0	0	0	0	1	0	7.5	0	13.1882	0
2	58.1355	73	240	31.7304		1	0	0	0	0	1	0	1	0	0	0	0	0	10	0	22.5599	0
2	62.0424	72	180	24.4634	4	1	1	0	0	0	0	1	1	0	1	0	0	0	8.2	0	20.4463	0
2	29.5003	72	155	21.0657	5	1	0	0	0	0	0	0	0	0	0	0	0	0	23.9	0	20.9117	0
2	70.423	70	220	31.6327	4	1	0	0	0	0	0	0	1	0	0	0	0	0	9.9	0	13.4209	0
2	66.2341	67	196	30.7621	4	1	1	0	0	0	1	0	0	1	1	1	0	0	9.2	0	14.9569	0
2	67.8248	73	223	29.4828	3	0	1	1	1	0	1	0	0	0	0	1	0	0	7	0	10.9459	0
2	70.5106	69	136	20.1257	3	0	0	0	0	0	0	0	1	0	0	0	0	0	3.5	0	20.178	1
2	61.7331	71	284	39.6928		1	1	0	0	1	0	0	1	1	0	1	0	0	5.2	0	1.48939	0
2	52.1889	72	220	29.8998		1	1	0	0	0	0	1	1	1	0	1	1	1	9	0	11.8248	1
2	48.1013	65	140	23.3459	3	0	0	0	0	0	0	0	1	0	0	0	0	0	12.7	0	0.821355	1
2	51.2498	76	222	27.0792	4	1	0	0	0	0	0	0	1	0	0	0	0	0	13.2	0	9.36071	0
2	47.3648	71	200	27.9527	3	0	0	0	0	0	0	1	1	0	0	0	0	0	3.5	0	7.51266	0
2	62.152	69	235	34.776	3	0	0	0	0	0	0	1	1	0	0	0	0	0	8	0	12.0712	1
2	51.9316	75	287	35.9475	3	0	1	0	0	1	1	0	1	0	0	1	0	0	8.2	1	6.55441	0
2	62.0014	72	205	27.8611	3	0	1	0	0	0	0	0	1	0	0	0	0	0	8.3	0	3.09377	0
2	46.5106	69	190	28.1168	4	1	0	0	0	0	1	0	1	0	0	0	0	0	4.2	0	17.6016	0
2	57.8535	65	165	27.5148	4	1	0	0	0	0	0	0	1	0	0	0	0	0	6	0	7.90965	1
2	52.9966	72	205	27.8611	4	1	0	0	0	0	0	0	1	0	0	0	0	0	8.4	0	7.88227	0
2	85.7385	70	159	22.8618	3	0	1	0	1	0	0	0	0	1	0	1	0	0	4.9	0	1.72211	0
2	69.3662	72	214	29.0843	3	0	1	0	0	1	1	1	1	0	0	1	0	0	5.4	0	5.29227	0
2	68.2601	72	193	26.2302	2	0	1	0	0	0	1	0	0	1	1	1	0	0	2.5	0	0.336756	1
2	80.3231	69	175	25.897	4	1	0	0	0	0	1	0	0	0	0	0	0	0	7.6	0	7.76181	0
2	69.6591	69	212	31.3724	3	0	1	0	0	1	1	0	0	1	0	1	0	0	4.7	0	4.11773	0
2	39.729	70	170	24.4435	3	0	1	0	0	0	1	0	1	0	0	1	0	0	16.4	1	12.7666	0
2	55.2608	69	230	34.0361	4	1	1	0	0	1	0	0	1	0	1	1	0	0	4	1	6.41205	0
2	53.6318	70	190	27.3192	3	0	0	0	0	0	0	1	1	0	1	0	0	0	2	0	12.8433	0
2	50.6804	69	182	26.9329	3	0	1	0	0	0	1	0	1	0	0	1	1	0	8.1	0	11.4743	0
2	38.8255	63	188	33.3723	4	1	0	0	0	0	0	0	1	0	0	0	0	0		0	17.0431	0
2	71.5455	68	159.7	24.3331	3	0	1	0	0	1	1	1	1	1	0	1	1	0	6	0	9.36893	0
2	54.6749	67	200	31.3899	3	0	1	0	0	1	1	0	1	0	0	0	0	0	6	0	0.843258	0
2	58.078	72	245	33.2975	4	1	1	0	0	1	0	0	1	0	0	1	0	0	4.3	0	5.68925	0
2	60.9227	66	140	22.6438	3	0	1	0	0	1	1	1	1	0	0	0	0	0	5.6	0	6.05065	0
2	43.2389	69	148	21.9015	4	1	0	0	0	0	0	0	1	0	0	0	0	0	12.3	0	20.7529	0
2	50.1218	75	256	32.0647	4	1	0	0	0	0	0	0	1	0	0	0	0	0	14	1	4.98289	1
2	78.7515	66	175	28.3048	3	0	0	0	0	0	1	1	0	1	0	1	1	1	3.8	0	0.15332	0
2	44.6845	70	194	27.8943	3	0	0	0	0	0	1	0	1	0	0	0	0	0	15	0	22.8227	0
2	55.77	72	235	31.9384	4	1	1	0	0	0	1	0	1	0	0	0	0	1	9.1	0	10.8693	0
2	68.961	77	210	24.9544	3	0	0	0	0	0	0	1	0	0	0	0	0	0	8.4	0	1.13621	0
2	70.152	68	204	31.0829	3	0	1	0	0	1	1	1	1	1	0	1	0	0	4.9	0	9.08419	0
2	76.3422	69	179	26.4889	4	1	0	0	0	0	0	0	0	0	0	0	0	0	5.1	0	18.4476	0
2	47.7098	66	190	30.7309	4	1	0	0	0	0	0	0	1	0	0	0	0	0	10.2	1	9.86995	0
2	74.2587	68	169	25.7501	3	0	0	0	0	0	0	0	1	0	0	0	0	0	7	0	13.3196	0
2	60.6571	66	170	27.4961	3	0	1	0	0	0	1	1	1	1	0	0	0	0	11.8	0	1.86174	0
2	68.3121	72	233	31.6666	3	0	0	0	0	0	0	0	1	0	0	0	0	0	3.3	0	4.23272	0
2	50.9596	76	218	26.5913	2	0	1	0	0	0	0	0	0	1	0	0	0	0	7.6	0	12.0274	0
2	50.9596					1	1	0	0	0	0	0	0	1	0	0	0	0	7.6	0	12.0274	0
2	64.9281	69	185	27.3768	3	0	1	0	0	0	0	0	1	1	1	0	0	0	14	0	7.16496	0
2	70.2971	66	172	27.8196	4	1	1	0	0	1	1	0	0	0	0	1	1	1	7.4	0	11.3265	0
2	50.3135	66	155	25.07	4	1	0	1	0	0	0	0	1	0	0	0	0	0	8.3	1	0.629706	1
2	67.7974	68	150	22.8551	4	1	1	0	0	0	1	0	1	1	0	1	1	0	7	0	8.39425	0
2	36.7228	65	168	28.0151	3	0	0	0	0	0	1	0	1	0	0	0	0	0	10.6	0	16.4764	1
2	69.5852	68	195	29.7116	4	1	0	0	0	0	0	0	1	0	0	0	0	0	3.3	0	6.75428	0
2	56.1287	69	222	32.8522	3	0	1	0	0	0	0	0	1	0	1	1	1	0	10.9	0	12.0192	0
2	55.217	72	200	27.1816	3	0	0	0	0	0	1	1	1	1	0	0	0	0	12.6	0	13.1444	1
2	64.7146	73	208	27.4997	3	0	0	0	0	0	0	0	1	0	0	0	0	0	5.9	0	3.58385	0
2	63.822	75	180	22.5455	4	1	0	0	0	0	0	0	1	0	0	0	0	0	6.4	1	13.7687	1
2	47.4853	72	185	25.143	4	1	0	0	0	1	0	0	1	0	1	1	0	0	5	0	1.0924	0
2	56.5284	70	235	33.7895	3	0	1	0	0	0	1	0	1	0	1	1	0	0	8.3	0	14.8775	0
2	69.5907	66	190	30.7309	3	0	0	0	0	1	0	0	1	0	0	0	0	0	6.1	0	3.14031	0
2	47.5072	63	190	33.7274	4	1	1	0	0	0	1	0	1	1	0	1	0	1	6.8	0	12.1506	1
2	63.6249	71	210	29.3503	3	0	0	0	0	0	1	0	1	0	0	0	0	0	7.1	1	4.71732	0
2	73.0705	65	130	21.6784	3	0	1	0	0	0	0	1	1	0	0	0	0	0	5.8	0	10.5024	1
2	61.5332	71	207	28.931	3	0	1	0	0	0	0	0	0	0	0	0	0	0	8	0	10.2177	1
2	60.8652	69	272	40.2514	2	0	1	0	0	1	0	1	1	1	1	0	0	0	3.7	0	10.9843	0
2	59.5346	69	223	33.0002	4	1	1	0	0	1	1	0	1	0	0	1	1	1		0	0.944559	0
2	51.9699	71	144	20.1259	4	1	1	0	0	0	0	0	0	1	0	0	0	0	13.5	0	11.6468	1
3	43.9535	71	180	25.1574	4	1	0	0	0	0	0	0	0	0	0	0	0	0	8.3	1	3.62218	0
3	77.1389	68	150	22.8551	4	1	0	0	0	0	0	1	1	0	0	0	0	0	7.7	0	3.86037	0
2	37.0459	72	195	26.5021	2	0	0	0	0	0	0	0	1	0	0	0	0	0	14.9	1	2.86105	1
2	41.1828	70	195	28.0381	5	1	0	0	0	0	1	0	0	0	0	0	0	0	15.1	0	13.2457	1
2	72.7666	67	145	22.7577	4	1	1	0	0	0	0	1	1	1	0	1	0	0	3.5	0	2.61465	0
2	66.9295	73	196	25.9132	3	0	0	0	0	0	0	0	1	0	0	0	1	0	7	0	12.8214	0
2	51.8084	69	181	26.7849	4	1	0	0	0	0	0	0	1	0	0	0	0	0	11	0	21.9767	0
2	49.807	67	163	25.5828	3	0	0	0	0	0	1	0	1	0	0	0	0	0	9.7	0	11.258	0
2	54.7953	67	195	30.6052	3	0	1	0	0	1	1	0	0	0	0	1	0	0	7.7	0	5.55236	0
2	80.1561	68	147	22.398	3	0	1	0	0	0	0	0	1	0	0	0	0	0	3	0	1.42642	0
2	74.3053	72	160	21.7453	3	0	1	0	0	0	0	0	0	0	0	1	0	0	7.1	0	9.36619	1
2	46.1711	70	240	34.5084	3	0	1	1	0	0	1	0	1	0	1	0	1	0	9	0	11.3922	1
2	64.1205	68	208	31.6924	3	0	1	0	0	1	0	0	1	0	0	1	0	0	7.6	0	11.7673	0
2	53.1773	70	215	30.9138	3	0	0	0	0	0	0	0	1	0	0	0	0	0	9.7	1	4.04654	1
2	37.1006	66	175	28.3048	3	0	0	0	0	0	0	0	1	0	0	0	0	0	10.9	0	14.757	0
2	48.4846	73	246	32.5236	4	1	0	0	0	0	1	1	1	0	0	0	1	0	13.5	1	1.57426	0
2	44.5859	71	267	37.3168	4	1	0	1	1	0	0	0	1	0	0	0	0	0	11.5	0	9.92197	0
2	44.1862	64	155	26.6613	3	0	0	0	0	0	0	0	1	0	0	0	0	0	11	1	7.51266	1
2	66.412	67	184	28.8787	3	0	1	0	0	0	0	0	0	0	1	0	0	0	6.5	0	14.5955	0
2	68.7775	65	145	24.1797	4	1	1	0	0	1	0	0	1	1	0	0	0	0	8.3	0	6.87748	0
2	50.2669	67	165	25.8967	3	0	0	0	0	0	1	0	1	0	0	0	0	0	13.3	1	7.11294	0
3	71.206	60	150	29.3561	3	0	0	0	0	1	1	0	1	0	0	0	0	0	3.8	0	6.81999	0
2	47.2471	72	197	26.7739	4	1	0	0	0	1	0	0	1	0	0	0	0	0	10.9	1	17.9795	0
2	71.9233	66	181	29.2752	4	1	1	0	0	0	0	1	0	0	0	1	0	0	6.1	0	15.5729	1
2	58.9624	68	170	25.9025	4	1	1	0	0	0	1	0	0	1	0	0	1	0	17.4	0	12.0849	0
2	54.9897	69	237	35.072	3	0	1	0	1	1	1	0	1	0	0	0	1	0	8.1	0	11.4798	0
2	68.1752	66	195	31.5396	3	0	0	0	0	0	1	0	0	0	0	0	0	0	10.1	0	0.788501	0
2	78.3792	68	231	35.1969	3	0	1	0	0	0	0	0	0	0	0	1	1	1	6	0	9.67283	0
2	74.8364	68	226	34.435	4	1	1	0	0	1	1	0	0	0	0	1	1	1	6	0	11.2471	0
2	48.3203	66	235	38.0093	3	0	0	0	0	0	1	0	1	0	0	0	0	0	6.5	0	2.22861	0
2	85.2375	66	149	24.0995	3	0	1	0	0	0	0	0	1	0	0	0	0	0	7	0	7.5948	0
2	53.1773	64	140	24.0812	4	1	1	0	0	0	0	0	0	1	0	0	0	0	10.6	0	16.2272	0
2	75.0007	67	207	32.4886	3	0	1	0	0	0	0	1	1	0	0	0	0	0	3.5	1	6.51882	0
2	51.0363	65	207	34.5186	4	1	1	0	0	0	0	0	1	0	0	1	0	0	9	0	0.922656	0
2	50.5489	68	148	22.5504	4	1	1	0	0	0	0	1	1	0	1	1	0	0	8.5	0	15.3676	0
2	49.6537	68	143	21.7885	3	0	0	0	0	0	0	1	0	1	0	0	0	0	3.5	0	14.8419	0
2	52.6297	67	200	31.3899		1	1	0	0	0	1	1	1	0	0	0	0	0	14	0	10.9952	1
2	58.4367	67	150	23.5424	4	1	1	1	0	0	1	0	1	0	1	1	0	0	9	0	8.40246	0
2	35.2005	72	200	27.1816	3	0	1	0	0	0	1	0	1	0	0	1	0	0	7.7	0	2.99521	0
2	62.8857	61	195	36.922	3	0	1	0	0	0	1	0	0	0	0	0	0	0	4.4	0	9.21561	0
2	49.2704	71	230	32.1456	4	1	0	0	0	0	0	0	1	0	0	0	0	0	9.4	0	3.80287	0
2	70.883	68	150	22.8551	4	1	1	0	0	0	0	1	1	0	0	1	0	0	3.7	0	16.4736	0
2	55.4086	66	167	27.0109	3	0	1	0	0	0	1	0	1	0	1	0	0	0	7.9	0	14.4394	0
2	43.5592	70	170	24.4435	4	1	0	0	0	1	0	0	1	0	0	0	0	0	12.5	0	8.87064	0
2	69.4949	69	154	22.7894	3	0	0	0	0	0	0	0	1	0	0	0	0	0	6	0	7.77823	0
2	64.7337	70	248	35.6587	4	1	0	0	0	1	1	0	0	0	0	1	0	0	4.3	0	11.1047	0
2	67.3867	63	144	25.5618	3	0	0	0	0	0	0	1	1	1	0	1	0	0	6.7	0	15.0609	0
2	59.2307	68	194	29.5593	4	1	1	0	0	0	0	0	1	0	0	0	0	0	5	0	15.1951	1
2	70.9268	68	175	26.6643	4	1	0	0	0	0	0	0	1	1	1	0	0	0	12.9	1	16.898	0
2	49.3498	69	250	36.9957	4	1	0	0	0	0	0	0	0	0	0	0	0	0	10.2	0	3.84394	0
2	51.1431	69	213	31.5204	3	0	1	0	0	0	0	0	1	1	0	0	0	0	5.8	1	1.0486	0
2	76.679	69	160	23.6773	4	1	0	0	0	0	0	1	0	0	0	1	0	0	5	0	2.04791	0
2	44.9774	70	250	35.9463	3	0	0	0	0	0	0	0	0	0	0	0	0	0	12	0	4.71732	0
2	82.8364	65	170	28.3486	3	0	1	0	0	0	1	0	0	0	1	1	0	0	5.3	0	9.36619	0
2	64.0164	73	195	25.7809	3	0	1	0	0	0	1	1	1	1	0	0	0	0	9.6	0	9.2512	0
2	45.8864	71	141	19.7066	3	0	1	0	0	0	0	0	1	1	1	0	0	0	14.1	0	13.2266	1
2	54.7899	69	173	25.6011	4	1	0	0	0	1	1	0	1	0	0	0	1	0	13.5	0	8.97741	1
3	51.7618	64	160	27.5214	3	0	0	0	0	0	0	0	0	0	0	0	0	0	2	0	13.2485	1
2	56.9692	71	235	32.8444	3	0	1	0	1	0	0	0	1	1	0	0	0	0	10.3	0	8.49008	1
2	79.4387	73	168	22.2113	4	1	0	0	0	0	1	1	1	0	0	0	0	0	7	0	5.54141	0
2	70.757	72	230	31.2588	4	1	1	0	0	0	0	1	1	1	1	0	0	0	8.9	0	18.9322	0
2	40.2327	72	215	29.2202	4	1	0	0	0	0	1	0	1	0	0	0	1	0	12.1	0	11.6167	0
2	59.7426	69	216	31.9643	3	0	1	0	0	0	0	0	1	0	0	0	0	0	7	0	11.6797	0
2	48.679	69	262	38.7715	4	1	1	0	0	1	1	0	0	0	0	1	0	0	5.6	0	14.7625	1
2	34.7269	67	250	39.2374	4	1	0	0	0	0	0	0	0	0	0	0	0	0	18.7	0	4.29569	0
2	52.4572	69	214	31.6684	3	0	0	1	1	1	0	0	1	0	0	1	0	0	7	0	8.32033	0
2	78.3984	71	200	27.9527	4	1	1	0	0	0	0	0	0	0	0	0	0	1	10	0	11.2444	0
2	65.1362	72	192	26.0943	5	1	0	0	0	0	0	1	1	0	0	0	0	0	12	0	2.94867	0
2	78.423	70	180	25.8813	4	1	0	0	0	0	0	1	0	0	0	0	0	0	11.8	0	8.96099	0
2	58.7652	70	222	31.9203	4	1	1	0	0	0	1	0	1	0	0	0	0	1	7	0	7.40589	0
2	46.7105	67	170	26.6814	4	1	1	0	0	0	1	1	0	1	1	0	1	0	9.9	0	6.61465	0
2	65.1636	62	130	23.827	3	0	1	0	0	0	1	0	1	0	0	0	0	0	7	0	21.7221	0
2	72.5421	70	230	33.0706	2	0	1	0	0	0	0	1	0	0	0	1	0	0	8.2	0	0.0109514	1
2	73.1526	68	176	26.8167	2	0	1	0	0	0	0	1	1	0	1	0	0	0	2.4	0	8.39425	0
2	64.7146	76	185	22.566	3	0	1	0	0	0	0	0	1	0	0	0	0	0	6.7	0	19.1458	0
2	64.512	68	241	36.7205	3	0	0	0	0	0	1	0	1	0	0	0	0	0	7	0	7.1896	0
2	69.0021	70	212	30.4824	3	0	1	0	0	0	0	1	0	0	0	1	0	0	3.7	0	13.3826	0
2	58.5708	73	306	40.4562	3	0	0	0	0	0	0	0	1	0	0	0	0	0	10.2	1	13.7194	0
2	66.9733	72	185	25.143		1	0	0	0	0	0	0	1	0	0	0	0	0	2	0	8.62971	0
2	74.4066	73	203	26.8386	4	1	0	0	0	0	0	0	0	0	0	0	0	0	8.5	0	15.9179	0
2	52.8268	68	204	31.0829	3	0	1	0	0	0	1	0	1	1	0	0	0	0	7.5	0	18.7105	0
2	50.9624	74	163	20.9717	4	1	0	0	0	0	0	0	1	0	0	0	0	0	16.6	1	6.29158	0
2	51.7618	68	180	27.4261	3	0	0	0	0	0	1	0	0	0	0	0	0	0	5.1	0	14.4312	0
2	46.5325	70	171	24.5872	3	0	0	0	0	0	0	0	0	0	0	0	0	0	12.5	0	16.5339	1
2	52.8077	69	214	31.6684	4	1	0	0	0	0	0	0	1	0	0	0	0	0	8.4	0	15.8549	1
2	49.2731	68	220	33.5208	3	0	1	0	0	0	1	1	1	0	1	1	0	0	8.7	0	0.435318	0
2	55.7153	70	180	25.8813	3	0	0	0	0	0	1	0	0	0	0	0	0	0	9	0	12.8131	1
2	82.9158	73	214	28.2929	3	0	0	0	0	0	1	1	0	1	0	0	0	0	3.4	0	3.93977	0
2	46.5325	69	260	38.4756	3	0	1	0	1	0	1	0	1	1	0	0	1	1	10	0	12.2108	0
2	42.9295	70	205	29.4759	3	0	1	1	1	0	0	0	1	0	0	0	0	1	9.3	0	11.8987	0
2	70.475	67	160	25.1119	4	1	1	0	0	0	0	0	1	0	0	0	0	0	6.4	0	10.8227	0
2	51.9918	66	170	27.4961	4	1	0	0	0	0	0	0	1	0	0	0	0	0	11	1	2.51061	0
2	51.5647	68	170	25.9025	4	1	0	0	0	0	0	0	1	0	0	0	0	0	13.5	1	4.82957	0
2	78.486	68	135	20.5696	3	0	1	0	0	0	0	0	1	0	0	0	0	0	4.2	0	7.78371	0
2	62.141	68	185	28.188	4	1	0	0	0	0	0	0	0	0	0	0	0	0	12.5	0	14.3765	1
2	60.5339	67	155	24.3272	4	1	1	0	0	0	1	1	1	0	0	0	0	0	6	0	8.47091	0
2	58.0178	66	167	27.0109	3	0	0	0	0	0	0	0	1	0	0	0	0	0	11	0	9.01574	0
2	43.1403	68	225	34.2827	4	1	0	0	0	0	1	0	1	0	0	0	0	0	9.7	1	0.243669	0
2	60.6543	69	260	38.4756	4	1	1	0	0	1	1	0	0	0	1	0	0	0	6.9	0	14.6694	0
2	48.9062	68	176	26.8167	4	1	0	0	0	0	1	1	0	1	0	0	0	1	13.5	0	0.531143	1
2	66.8747	68	137	20.8743	3	0	0	0	0	0	0	0	1	0	0	0	0	0	5.9	0	1.295	0
2	54.883	71	209	29.2105	3	0	1	0	0	0	1	0	1	0	0	0	0	1	8.5	1	1.295	0
2	64.4736	68	197	30.0164	3	0	0	0	0	0	1	0	1	0	0	0	0	0	8.2	1	12.6461	0
2	63.091	61	163	30.863	3	0	1	0	0	0	0	0	1	0	0	0	0	0	4.8	0	17.9932	1
2	68.2793	66	207	33.4805	4	1	1	0	0	0	0	0	0	0	0	1	0	0	10.2	0	12.3559	0
2	46.8583	72	207	28.1329	4	1	1	0	0	0	0	0	1	1	0	0	0	0	10.5	0	14.8501	1
2	70.1903	71	173	24.1791	3	0	1	0	0	0	0	1	1	0	0	0	0	0	2.6	0	2.95962	1
2	29.4949	70	168	24.1559	5	1	0	0	0	0	0	0	1	0	0	0	0	0	13	0	12.0055	0
2	56.4709	72	175	23.7839	4	1	0	0	0	0	1	0	0	0	0	0	0	0	9.7	0	8.00548	0
2	43.9918	75	266	33.3172	3	0	0	0	0	0	1	0	1	0	0	0	0	0	10.4	1	16.2902	0
2	63.0637	72	261	35.472	4	1	1	0	0	0	0	1	0	0	0	1	0	0	5.2	0	17.2348	1
2	53.2895	64	180	30.9615	3	0	1	0	0	0	0	1	1	0	0	0	0	0	10	0	14.3901	0
2	39.8549	73	220	29.0862	4	1	0	0	0	0	0	0	1	1	0	0	0	0	9.7	0	19.2526	1
2	56.7118	68	155	23.6169	3	0	0	0	0	0	0	0	1	0	0	0	0	0	11.5	0	14.0479	0
2	58.4723	69	225	33.2962	4	1	0	0	0	1	1	0	1	0	0	0	0	0	10.3	0	4.10404	0
2	47.5702	75	180	22.5455	4	1	1	0	0	0	0	0	1	0	0	0	0	0	4.5	0	10.8884	1
2	55.6523	66	146	23.6143		1	0	0	0	0	0	0	1	0	0	0	0	0	9.7	0	13.1554	1
2	48.7091	73	185	24.4588	4	1	0	0	1	0	1	0	1	0	0	0	0	0	12.1	0	9.98768	1
2	48.6407	69	200	29.5966	4	1	0	0	0	1	1	0	1	0	0	0	0	0	6.3	1	1.4538	1
2	44.1971	71	200	27.9527	3	0	0	0	0	0	0	0	1	0	0	0	0	0	13	0	2.25599	0
2	43.7262	70	195	28.0381	5	1	1	0	0	0	0	0	1	0	0	0	0	0	14.1	0	11.3265	1
2	52.2656	70	215	30.9138	4	1	1	0	0	0	1	1	0	1	0	1	1	0	10.2	0	9.04312	0
2	50.3847	71	182	25.4369	4	1	1	0	0	0	0	0	1	0	0	0	0	0	8.5	0	15.154	1
2	79.4908	62	130	23.827	3	0	1	0	0	0	1	0	0	0	0	1	0	0	3.1	1	5.58248	0
2	72.4682	75	250	31.3132	3	0	0	0	1	0	1	0	0	0	0	0	0	0	4.6	0	8.4846	1
2	69.3005	72	195	26.5021	4	1	1	0	0	1	0	0	1	0	0	0	0	0	6.6	0	17.1581	0
2	53.1882	70	242	34.796		1	1	0	0	0	0	0	1	0	0	0	0	0	9	0	1.52772	0
2	46.4668	71	220	30.7479	4	1	1	0	0	0	1	0	0	0	0	1	1	1	14.5	0	4.00548	0
2	73.2293	69	143	21.1616	4	1	0	0	0	0	0	1	1	0	0	0	0	0	7	0	3.32923	0
2	73.3005	70	225	32.3516		1	0	0	0	0	0	1	1	0	0	0	0	0	6.7	0	12.4162	0
2	63.6934	72	200	27.1816	3	0	1	0	0	0	1	0	0	0	1	0	0	0	5	0	17.8563	0
2	58.2998	70	156	22.4305	4	1	0	0	0	0	1	1	0	1	0	0	1	0	14	0	10.5708	0
2	51.154	64	208	35.7778	2	0	1	0	0	0	1	0	1	1	0	1	0	0	8.4	0	12.1615	0
2	50.0698	72	258	35.0643	3	0	1	0	0	0	0	0	0	1	0	1	0	0	8.3	0	10.5654	1
2	42.8364	68	187	28.4927	3	0	0	0	0	0	1	0	1	0	0	0	0	0	11.8	1	12.1478	0
2	60.4873	64	164	28.2094	4	1	1	0	0	0	1	1	1	1	0	0	0	0	10.1	0	4.82957	0
2	55.7892	75	296	37.0748	4	1	1	0	0	0	0	0	1	1	1	0	0	0	11.4	0	14.694	0
2	55.6003	72	221	30.0357	3	0	1	0	0	0	1	0	1	0	0	0	0	0	6.5	0	4.53936	1
2	51.885	71	160	22.3621	4	1	0	0	0	0	0	0	1	0	0	0	0	0	10.7	0	14.4887	0
2	58.6749	73	227	30.0117	3	0	0	0	0	0	1	0	0	0	0	0	0	0	10.2	0	9.46201	0
2	65.9576	69	190	28.1168	4	1	0	0	0	0	1	0	0	0	0	0	0	0	10.1	0	15.3867	0
2	45.859	72	225	30.5793	3	0	1	0	0	1	0	0	1	0	0	0	0	1	5.14	0	9.63997	0
2	51.0007	66	140	22.6438	3	0	0	0	0	0	0	1	0	0	0	0	0	0	9.3	1	0.284736	1
2	70.5791	67	184	28.8787	3	0	1	0	0	0	1	0	1	0	1	0	0	0	7.6	0	22.089	0
2	64.9199	70	228	32.783	3	0	1	0	0	0	0	0	1	0	0	1	0	0	4.6	0	9.46475	1
2	60.1259	65	192	32.0173	4	1	1	0	0	0	1	0	0	0	0	0	0	1	7	0	11.3046	0
2	47.7153	61	150	28.4015	4	1	1	0	0	0	0	1	0	1	0	1	1	1	7.4	0	0.843258	0
2	51.5893	72	305	41.4519	4	1	0	0	0	1	0	0	1	0	0	1	0	0	6.2	0	5.79877	0
2	76.4901	66	138	22.3204	3	0	1	0	0	0	0	1	1	1	0	1	0	0		0	3.44969	0
2	47.6496	72	243	33.0256	4	1	0	0	0	0	0	0	0	0	0	0	0	0	8	0	7.78919	1
2	49.4894	66	152	24.5847	4	1	0	0	0	0	1	0	1	0	0	0	0	0	14	1	0.550308	1
2	73.5058	64	187	32.1656	4	1	1	0	0	0	1	0	0	0	1	1	0	0	4.3	0	17.8042	0
2	55.1677	73	220	29.0862	3	0	1	0	0	1	0	0	1	0	0	0	0	0	8.5	0	0.837782	0
2	55.1677	73	220	29.0862	4	1	1	0	0	1	0	0	1	0	0	0	0	0	8.5	0	0.837782	0
2	69.87	68	165	25.1406	4	1	0	0	0	0	1	0	1	0	0	0	0	0	13.7	0	12.5421	0
2	63.1732	71	260	36.3385	3	0	1	0	0	1	1	0	1	0	0	1	0	0	5.1	0	2.68583	0
2	48.1013	73	250	33.0525	3	0	0	0	0	0	1	0	1	0	0	0	0	0	6.9	1	16.6571	0
2	56.2902	72	232	31.5306	4	1	0	0	0	0	0	0	0	0	0	0	0	0	11.5	0	13.9466	0
2	66.089	74	198	25.4749	4	1	0	0	0	0	1	0	1	1	0	0	0	0	8.4	1	19.4415	0
2	64.3094	72	289	39.2774	4	1	1	0	1	1	0	0	1	1	1	1	0	0	5.8	0	9.41547	0
2	45.7878	69	260	38.4756	4	1	1	0	0	0	1	0	0	0	0	0	0	0	11.7	0	3.63039	0
2	48.3723	70	212	30.4824	4	1	1	0	0	0	0	0	1	1	0	0	0	0	10.2	0	8.39425	1
2	64.1451	69	169	25.0091	3	0	1	0	1	1	1	0	1	1	0	0	1	0	2.9	0	0.807666	0
2	39.4059	72	166	22.5607	4	1	1	0	0	0	0	1	1	0	0	0	0	0	16.6	0	7.45243	1
2	56.4463	68	134	20.4172	4	1	0	0	0	0	1	0	0	0	0	0	0	0	15.3	0	12.6489	0
2	86.475	71	166	23.2007		1	0	0	0	0	0	0	0	0	0	0	0	0	7.8	0	4.10678	0
2	57.0842	73	232	30.6727		1	1	0	0	1	0	0	0	0	0	1	1	1	9.5	0	12.8296	0
2	63.1951	65	170	28.3486	4	1	1	0	0	0	1	0	0	1	1	1	0	0	8.8	0	14.5298	0
2	59.2142	72	218	29.6279	4	1	1	0	0	0	1	0	1	0	0	0	0	0	9.8	1	3.23888	0
2	36.8159	72	184	25.0071	4	1	1	0	0	1	0	0	1	0	1	1	0	0	10.9	0	8.282	0
3	52.8843	63	173	30.7097	3	0	0	0	0	0	1	0	1	0	0	0	1	1	7	0	3.26078	1
2	68.898	69	157	23.2333	3	0	1	0	0	0	1	0	1	0	0	0	0	0	6.5	0	8.76112	0
2	61.8261	70	152	21.8553	4	1	0	0	0	0	0	0	0	0	0	0	0	0	13.4	0	6.28063	1
2	50.3847	71	206	28.7912	3	0	1	0	0	1	1	0	1	0	0	0	0	0		0	18.3272	1
2	54.9815	71	201	28.0924	3	0	1	0	0	1	1	0	1	1	0	0	0	0	6.1	0	13.7303	1
2	76.8597	76	180	21.9561	4	1	1	0	0	0	1	1	1	0	0	0	0	0	5	0	8.54209	1
2	52.9856	72	296	40.2288	4	1	1	0	0	0	1	1	1	1	0	1	0	0	4.5	0	1.16906	0
2	59.6441	71	181	25.2972	4	1	0	0	0	0	0	0	0	0	0	0	0	0	8	0	12.2628	0
2	79.1814	74	190	24.4456	4	1	1	0	0	0	1	1	0	0	0	1	1	0	7.8	0	8.05202	0
2	45.6893	70	195	28.0381	3	0	1	0	0	1	1	0	1	1	0	0	1	0	8	1	9.3963	0
2	85.4073	68	176	26.8167	3	0	0	0	0	0	1	0	1	0	0	1	1	0	6	0	9.83984	0
2	80.345	71	205	28.6515	4	1	0	0	0	0	0	0	0	0	0	0	0	0		0	0.334018	0
2	63.2088	64	147	25.2853	3	0	0	0	0	0	1	0	1	0	0	0	0	0	8.6	0	13.232	0
2	68.5832	70	152	21.8553	4	1	0	0	0	0	0	0	1	0	0	0	0	0	8.6	0	14.8693	0
2	61.462	69	143	21.1616	4	1	1	0	0	0	1	0	0	0	0	1	1	0	6	0	9.90007	1
2	80.5339	67	178	27.937		1	1	0	0	1	0	1	1	1	0	1	1	1	3.8	0	3.93977	0
2	40.9281	70	235	33.7895	4	1	1	0	0	0	0	0	1	0	1	0	0	0	12.5	0	12.4107	0
2	69.191	70	180	25.8813	3	0	1	0	0	0	0	0	0	0	0	0	0	0	7.8	0	10.2724	0
2	35.5072	67	165	25.8967		1	0	0	0	0	1	0	1	0	0	0	0	0	12	0	18.8775	1
2	51.0773	75	220	27.5556	3	0	1	0	0	0	1	0	1	0	0	1	1	0	10.5	1	13.4976	0
2	64.7228	69	172	25.4531	4	1	0	0	0	0	0	0	1	0	0	0	0	0	6.6	0	12.6845	0
2	53.8344	69	159	23.5293	3	0	0	0	0	0	0	0	0	0	0	0	0	0	12	1	0.769336	0
2	44.104	67	250	39.2374	4	1	0	0	0	0	0	0	0	0	0	0	0	0	5.9	0	0.780287	0
2	49.2758	62	130	23.827	4	1	0	0	0	0	0	0	1	0	0	0	0	0	20	1	6.99795	1
2	58.3546	70	185	26.6002	4	1	0	1	1	0	0	0	1	0	0	0	0	0	11.5	1	1.93292	0
3	68.9363	60	120	23.4849	4	1	1	0	0	0	1	0	1	0	0	0	0	0	5.4	0	17.4456	0
2	79.3155	64	101	17.3729	3	0	0	0	0	1	0	0	1	0	0	0	0	0	5	0	7.78097	0
2	53.3114	72	200	27.1816	3	0	1	1	0	0	0	0	1	0	0	1	0	0	10.1	0	8.32033	0
2	64.6434	69	210	31.0764	2	0	0	0	0	1	0	1	1	0	1	0	0	0	3.5	0	9.13073	1
2	60.0821	69	168	24.8611	3	0	0	0	0	0	1	1	0	1	0	0	1	0	8	0	6.30527	0
2	38.6667	72	240	32.6179	4	1	1	1	1	0	1	0	0	0	1	1	1	0	7.6	1	4.4052	0
2	45.2539	72	180	24.4634	4	1	0	0	0	0	1	0	1	0	0	0	0	0	6.8	0	17.2266	1
2	56.4627	72	187	25.4148	3	0	1	0	0	0	0	1	0	1	1	0	1	0	8.2	0	6.0178	0
2	67.5373	71	190	26.555	4	1	0	0	0	0	1	0	1	0	0	0	0	0	9	0	9.35524	0
2	75.5866	65	140	23.3459	3	0	1	0	0	0	0	0	1	0	1	1	0	0	3.6	0	17.128	0
2	68	70	184	26.4565	3	0	1	0	0	0	1	1	0	0	0	1	0	0	5.5	0	0.0657084	0
2	53.1198	69	217	32.1123	4	1	1	0	0	1	0	0	1	0	0	0	0	0	7	0	13.3388	0
2	78.0014	66	170	27.4961	4	1	1	0	0	0	1	1	1	1	0	0	0	0	4.1	0	8.846	0
2	68.6078	69	215	31.8163	3	0	1	0	0	0	1	0	0	0	0	1	0	0	9.3	0	12.7474	0
2	71.8905	69	174	25.749	4	1	1	0	0	0	0	0	0	1	0	0	0	0	4.2	0	14.3354	0
2	61.0021	67	178	27.937	4	1	0	0	0	0	0	0	1	0	0	0	0	0	7.8	1	0.073922	0
2	59.5592	73	226	29.8795	3	0	1	0	0	0	1	0	0	0	0	0	1	0	6.5	0	8.23819	0
2	79.4497	67	142	22.2868	3	0	1	0	0	0	0	1	1	0	0	1	0	0	10	0	12.0219	0
2	17.0623	70	203	29.1884	4	1	0	0	0	0	0	0	1	1	0	0	0	0	7	0	16.1752	1
2	49.9165	71	185	25.8562	4	1	0	0	0	0	0	0	1	0	0	0	0	0	14.1	1	3.12936	1
2	53.1253	70	244	35.0836	4	1	1	0	0	1	0	0	0	0	0	1	0	0	4.8	0	10.0561	0
2	73.859	65	155	25.8473	3	0	1	0	0	0	0	0	1	1	0	0	0	0	7	0	14.6667	0
2	54.3901	71	237	33.1239	3	0	0	0	0	0	0	0	1	0	0	0	0	0		0	18.9131	0
2	47.3922	71	245	34.242	3	0	0	0	0	0	0	0	1	0	0	0	0	0	8.9	0	8.23546	0
2	78.7817	74	210	27.0188	4	1	1	0	0	0	0	1	0	0	1	0	0	0	4	0	9.3744	0
2	76.6297	68	184	28.0356		1	1	0	0	0	0	0	1	0	0	1	1	0	8	0	11.5346	0
2	56.1615	72	215	29.2202	4	1	1	0	0	0	1	1	1	1	0	0	0	0	12.6	0	14.5626	0
2	57.3717	74	220	28.3054	5	1	1	1	0	0	0	0	1	0	0	1	1	0	9.1	1	1.33881	0
2	56.0931	75	235	29.4344	4	1	1	0	0	0	0	0	1	0	0	0	0	0	5	0	22.2971	0
2	74.2423	65	120	20.0108	3	0	1	0	0	0	0	1	1	0	0	0	0	0	4	0	3.45243	0
2	41.6975	72	210	28.5407	4	1	1	0	0	0	1	0	1	1	0	0	0	0	7.3	0	17.9849	1
2	76.2327	60	186	36.4016	3	0	1	0	0	0	1	1	0	1	0	0	0	0	4	0	0.673511	0
2	57.974	72	230	31.2588	4	1	1	0	0	0	0	0	1	0	1	1	0	1	7.2	1	0.306639	0
2	63.1211	72	230	31.2588	3	0	1	0	0	0	0	1	0	0	0	0	0	0	4.2	0	15.1951	1
2	62.9432	73	195	25.7809	4	1	1	0	0	0	1	1	0	0	1	1	1	1	13.6	0	9.87543	0
2	71.1786	70	160	23.0056	4	1	1	0	0	0	0	0	1	0	1	0	1	0	11.1	0	10.5051	0
2	70.7242	67	210	32.9594	4	1	1	0	0	0	0	0	1	0	0	0	0	0	8.8	0	14.3381	0
2	78.0917	70	190	27.3192	4	1	0	0	0	0	1	0	1	0	0	0	0	0	9.2	0	4.69541	0
2	67.039	72	183	24.8712	4	1	1	0	0	0	0	0	1	0	0	1	0	0	6.4	0	15.0226	0
2	60.6489	73	190	25.1199	3	0	0	0	0	0	0	1	0	0	0	0	0	0	8.4	0	11.9671	0
2	71.7974	67	192	30.1343	4	1	1	0	0	0	0	1	1	0	1	0	0	0	6.8	0	12.5257	0
2	62.705	67	150	23.5424	4	1	0	0	0	0	1	0	0	0	0	0	0	0	10.3	0	9.05133	0
2	56.9254	66	157	25.3934	3	0	1	0	0	0	1	0	0	0	0	1	1	1	8.7	0	12.0602	0
3	57.6838	67	213	33.4303	4	1	1	0	0	0	0	0	1	0	0	0	0	0	8.9	0	13.5743	0
2	29.0103	70	223	32.0641	4	1	0	0	0	0	0	0	1	0	0	0	0	0	20	0	18.6064	0
2	46.4942	76	278	33.91	4	1	1	0	0	0	0	0	1	0	1	0	0	0	10.7	1	11.3457	1
2	58.872	70	195	28.0381	3	0	1	0	0	0	0	0	1	0	0	0	0	0	6.6	0	14.1465	1
2	50.3053	69	178	26.341	4	1	0	0	0	0	0	1	1	0	0	0	0	0	13	0	5.09514	1
2	66.0698	68	198	30.1687	3	0	1	0	0	1	0	0	1	0	0	0	0	0	7.3	0	6.43943	1
2	44.9582	69	166	24.5652	4	1	0	0	0	0	0	0	1	0	0	0	0	0		0	10.3573	1
2	77.8645	68	156	23.7693	4	1	1	0	0	0	1	1	1	1	0	1	0	0	8.2	1	3.66324	0
2	46.026	66	171	27.6578	4	1	0	0	0	0	0	0	0	1	0	0	0	0	5.3	0	18.757	1
2	59.2635	74	240	30.8786	4	1	0	0	0	0	1	0	1	0	0	0	1	0	6	0	9.97125	0
2	47.7837	71	166	23.2007	4	1	0	0	0	0	0	0	1	0	0	0	0	0	9.4	0	15.1102	0
2	66.6256	65	172	28.6821	4	1	1	0	0	0	0	0	1	0	0	1	0	0	5.6	1	2.69952	0
2	44.3094	72	300	40.7724	3	0	1	0	0	0	0	0	1	0	0	0	0	0	3.9	0	16.0712	1
2	47.1075	68	209	31.8448	3	0	0	0	0	0	0	0	0	0	0	0	0	0	4.1	0	18.0342	0
2	40.6379	74	180	23.159	3	0	1	0	0	0	0	0	1	0	0	0	0	0	13.2	0	4.58042	0
2	80.7721	69	168	24.8611	3	0	0	0	0	0	0	0	1	0	0	0	0	0	2.8	0	1.10883	1
2	54.1903	71	180	25.1574	4	1	0	0	0	0	1	0	1	0	0	0	0	0	10.1	0	11.9781	0
2	53.744	67	235	36.8832	4	1	1	0	0	0	1	0	0	0	0	1	0	0	10.2	0	10.1465	0
2	63.2553	66	147	23.776	3	0	1	0	0	0	1	0	1	1	1	0	0	0	6.3	0	10.3463	1
2	54.9651	72	205	27.8611	4	1	0	0	0	0	0	0	1	0	0	0	0	0	9	0	9.04586	1
2	47.3183	72	220	29.8998	3	0	1	0	0	0	1	1	1	0	1	0	0	0	7.2	0	11.165	0
2	58.3573	71	168	23.4802	3	0	1	0	0	0	0	1	1	0	0	0	0	0	3.8	0	2.37645	1
2	52.9938	66	208	33.6423	4	1	1	0	0	0	0	0	1	0	0	0	0	0	11.3	0	11.2471	0
2	63.0965	72	197	26.7739		1	0	0	0	0	0	0	0	1	0	0	0	0	5	0	20.2984	0
2	54.4257	71	242	33.8227	4	1	0	0	0	0	1	0	1	0	0	0	0	0	15.9	0	17.9055	0
2	55.499	65	160	26.6811	4	1	0	0	0	0	0	0	1	0	0	0	0	0	9.1	0	10.9295	1
2	51.8029	61	147	27.8335	3	0	0	0	0	0	0	0	1	0	0	0	0	0	9.8	0	8.43258	1
2	48.334	65	173	28.8489	4	1	0	0	0	0	1	1	1	1	0	0	0	0	8	1	16.9199	1
2	42.8255	69	196	29.0047	4	1	1	0	0	0	1	0	1	0	0	0	0	0	9	0	13.0623	0
2	60.5585	68	140	21.3314	4	1	0	0	0	0	1	0	1	0	0	0	1	0	8.4	0	7.96441	1
2	68.1725	76	170	20.7363	3	0	0	0	0	0	0	0	1	0	0	0	0	0	5.5	0	1.18549	0
2	57.2238	66	210	33.9658	3	0	0	0	0	0	0	0	1	0	1	0	0	0	4.6	0	6.47775	0
2	53.4237	67	187	29.3496	3	0	0	0	0	0	0	0	1	0	0	0	0	0	11.9	0	7.70157	1
2	64.6133	74	197	25.3462	4	1	1	0	0	0	1	1	1	0	0	0	0	0	6.8	0	4.95277	0
2	66.0945	68	160	24.3788	4	1	1	0	0	0	0	1	0	0	1	0	0	0	8.7	0	15.6988	1
2	42.653	74	162	20.8431	3	0	0	0	0	0	0	0	1	0	0	0	0	0	14.9	0	18.2149	0
2	59.2991	70	202	29.0446	3	0	1	0	0	1	0	0	0	1	0	0	0	0	11.1	0	7.89322	0
2	56.7036	68	192	29.2545	4	1	1	0	0	0	0	0	0	0	1	0	1	1	4.7	0	7.70431	1
2	64.9336	69	185	27.3768	3	0	1	0	0	0	0	0	1	0	0	0	0	0	10	0	8.85969	0
2	57.6454	71	220	30.7479	3	0	1	0	1	0	1	0	1	0	0	0	0	0	9	0	8.83778	0
2	61.1307	69	163	24.1212	4	1	0	0	0	0	1	1	0	0	0	0	1	0	16.6	0	13.3662	0
2	76.7611	69	202	29.8926	3	0	1	0	0	0	1	0	1	0	0	0	0	0	3	0	13.0951	0
2	56.8433	73	159	21.0214	3	0	1	0	0	0	0	1	1	0	0	1	0	0	7.1	0	8.09309	1
3	53.8179	62	142	26.0264	3	0	0	0	0	0	0	0	1	0	0	0	0	0		1	3.11841	1
2	62.2888	68	186	28.3403	3	0	0	0	0	0	0	0	0	1	0	0	0	0	8.2	0	2.3655	0
2	62.8364	68	176	26.8167		1	1	0	0	0	0	0	1	0	0	1	1	0	8.8	0	12.4052	0
2	59.2909	68	140	21.3314	4	1	1	0	0	0	0	0	1	1	1	1	0	0	7	0	2.75702	1
2	57.0048	70	200	28.757	3	0	1	0	0	0	0	0	1	0	0	0	0	0	9	0	18.9979	0
2	40.4107	66	153	24.7465	3	0	0	0	0	1	0	1	1	0	0	0	0	0	6.9	0	14.2231	1
2	60.7967	70	220	31.6327	3	0	1	0	1	0	0	0	1	1	1	0	0	0	2.8	0	13.4346	0
2	75.1047	74	245	31.5219	3	0	1	0	0	0	0	0	1	0	1	0	0	0	5.3	1	13.1855	0
2	65.2841	70	225	32.3516	4	1	1	0	0	0	1	0	0	1	0	1	1	1	5	0	10.601	0
2	78.7379	73	187	24.7233	4	1	0	0	0	0	0	0	1	0	0	0	0	0	8.8	0	11.8877	0
2	70.4367	73	170	22.4757	4	1	1	0	0	0	0	0	1	0	1	0	0	0	6.6	0	16.9062	0
2	58.2888	65	213	35.5192	3	0	0	0	0	0	0	0	1	0	0	0	0	0	6.5	0	4.99384	1
2	75.4853	70	210	30.1949	4	1	1	0	0	0	0	0	0	1	0	0	0	0	7.4	0	11.781	0
2	67.4196	66	200	32.3483	4	1	1	0	0	1	0	1	0	0	0	1	0	1	5.3	0	10.4641	0
3	70.5845	60	129	25.2463	3	0	0	0	0	1	0	0	1	0	0	0	0	0	2.7	0	14.7023	0
2	49.3169	70	260	37.3841	3	0	1	0	0	1	0	0	0	0	0	1	0	0	8.7	0	10.3436	0
2	48.9692	76	257	31.3484	4	1	1	0	0	0	1	0	1	0	0	0	0	0	9.4	1	0.848734	1
2	58.9487	70	166	23.8683	3	0	0	0	0	0	1	0	0	0	0	0	0	0	9.6	0	12.6489	1
2	67.6413	71	207	28.931	3	0	1	0	0	0	0	0	1	0	0	0	0	0	7.1	0	7.81656	1
2	55.2772	73	221	29.2184	3	0	1	1	1	1	0	0	1	1	1	1	0	0	4.5	0	11.1294	0
2	59.7509	70	165	23.7245	4	1	1	0	0	0	0	1	1	0	0	0	0	0	5.8	0	5.86448	1
2	62.1437	72	200	27.1816	4	1	1	0	0	0	1	0	1	0	0	1	1	1	13.6	0	6.22313	0
2	64.3587	71	194	27.1141	3	0	1	0	1	0	1	1	0	1	0	1	1	0	7.6	0	4.83504	0
2	72.9117	69	200	29.5966	4	1	1	0	0	0	1	0	0	0	0	0	0	1	7.1	0	12.0246	0
2	59.9206	72	200	27.1816	3	0	1	0	0	0	0	0	1	0	0	0	0	0	7.2	0	20.3149	0
2	64.3696	62	191	35.0074	4	1	1	0	0	0	1	0	1	1	1	0	0	0	5.7	0	0.172485	0
2	61.5195	70	210	30.1949	4	1	0	0	0	0	1	0	1	0	0	0	1	0	7.4	0	0.405202	0
2	47.5592	67	156	24.4841	4	1	0	0	0	0	0	0	1	0	0	0	0	0	10.7	0	10.0972	1
2	50.6667	61	150	28.4015	3	0	1	0	0	0	1	0	1	0	0	0	0	0	9.6	1	0.229979	1
2	66.0808	71	165	23.0609	3	0	1	0	0	0	1	1	1	0	0	1	0	0	4.7	0	13.5195	0
2	61.8535	74	281	36.1537	3	0	1	0	0	0	0	1	1	0	0	0	0	0	7.8	0	1.51677	1
2	52.2437	70	215	30.9138	3	0	1	0	0	0	0	1	1	0	1	0	0	0	8	0	16.8049	0
3	61.7495	65	255	42.5229	3	0	0	0	0	0	1	0	1	0	0	0	0	0		0	18.883	1
2	42.078	67	160	25.1119	4	1	0	0	0	0	0	0	1	0	0	0	0	0	18.3	0	2.73785	1
2	57.5578	70	186	26.744	4	1	1	0	0	0	0	0	1	0	0	0	0	0	7	0	13.4648	0
2	67.1348		210		2	0	0	0	0	0	0	0	1	0	0	0	0	0	7	0	6.78439	0
2	57.6126	69	187	27.6728	4	1	1	0	0	0	0	0	1	1	0	1	0	0	7.1	0	8.41068	1
2	77.3114	64	142	24.4252	3	0	0	0	0	0	0	0	0	0	0	0	0	0	4.7	0	17.41	0
2	59.5072	67	180	28.2509	3	0	1	0	0	1	0	0	1	0	0	0	0	0	5.2	0	5.79055	0
2	45.8426	72	240	32.6179	4	1	1	1	0	0	0	0	1	0	0	0	0	0	9.9	0	11.447	1
2	53.0623	69	170	25.1571	4	1	0	0	0	0	1	0	1	0	0	0	1	0	9	0	10.7789	1
2	54.9733	69	210	31.0764	3	0	1	0	0	0	0	0	1	0	1	0	0	0	9.2	0	16.8214	0
2	61.7057	73	225	29.7472	3	0	1	0	0	0	1	0	1	0	0	1	0	0	8	0	11.5756	0
2	63.2909	69	175	25.897	4	1	0	0	0	0	0	0	1	0	0	0	0	0	6.1	0	19.3949	1
2	43.7235	69	235	34.776	4	1	0	0	0	0	0	0	1	0	0	0	0	0	8.1	1	2.99247	0
2	49.9384	68	155	23.6169	4	1	0	0	0	0	0	0	1	0	0	0	0	0	10.2	1	2.15195	1
2	50.4367	75	207	25.9273		1	1	0	0	0	0	0	0	1	0	0	1	0	11.3	0	12.8789	0
2	61.1116	67	183	28.7218	3	0	1	0	0	1	0	1	1	0	1	0	0	0	4.6	0	0.284736	0
2	66.5216	56	160	35.9463	4	1	1	0	0	0	1	0	1	0	0	0	0	0	4	0	9.51951	0
2	33.1554	68	155	23.6169	5	1	0	0	0	0	0	0	1	0	0	0	0	0	13.2	0	11.7618	0
2	39.6578	70	224	32.2079	4	1	1	0	0	0	1	0	0	1	0	0	0	0	7.6	0	15.7125	0
3	22.3326	62	142	26.0264	4	1	0	0	0	0	0	0	0	0	0	0	0	0	12.4	0	8.95825	0
2	41.859	70	187	26.8878	4	1	0	0	0	0	0	0	1	0	0	0	0	0	17	0	9.80424	0
2	65.0431	74	220	28.3054	4	1	0	0	0	0	0	0	0	0	0	0	0	0	7.4	0	14.3682	0
2	56.2738	70	280	40.2598	3	0	1	0	0	1	0	1	1	0	1	0	0	0	4	0	8.26557	0
2	66.7817	70	261	37.5279	3	0	1	0	0	1	0	0	1	0	0	1	0	0	5	0	0.900753	0
2	59.2745	69	206	30.4845	4	1	1	0	0	1	0	0	0	0	0	1	1	0	4.5	0	8.83504	1
2	63.154	70	176	25.3062	3	0	0	0	0	0	0	0	1	0	0	0	0	0		0	18.8227	0
2	52.9172	71	205	28.6515	4	1	1	0	0	0	1	0	1	0	0	0	0	0	5.8	0	8.95277	0
2	59.9507	72	210	28.5407	2	0	0	0	0	0	0	0	1	0	0	0	0	0	7.8	0	15.6934	0
2	73.4346	65	211	35.1857	3	0	1	0	0	0	0	1	1	0	1	1	0	0	5	0	6.84463	0
2	64.3477	76	210	25.6155	4	1	1	0	0	1	0	0	1	0	0	1	0	0	11.9	0	7.45517	0
2	46.3409	66	155	25.07	3	0	0	0	0	0	0	0	1	1	0	0	0	0	6	0	19.0281	0
2	49.1828	68	160	24.3788	4	1	0	0	0	0	0	1	1	0	0	0	0	0	10.7	0	8.42437	1
2	46.5051	68	164	24.9883	4	1	0	0	0	0	1	0	1	0	0	0	0	0	9.9	0	15.5838	0
2	58.1136	70	250	35.9463	4	1	1	0	0	0	0	0	1	1	1	0	0	0	8.6	1	7.53183	0
2	69.7604	70	180	25.8813	3	0	0	0	0	0	0	0	1	0	0	0	0	0	5.6	0	18.0151	0
2	55.8001	67	185	29.0357	4	1	1	0	0	0	0	0	1	0	0	0	0	1	11.5	1	2.56537	0
2	51.8439	69	212	31.3724	4	1	0	0	0	0	0	0	1	0	0	0	0	0	6.4	1	7.16496	1
2	65.0979	68	162	24.6835		1	0	0	0	0	0	0	1	0	0	0	0	0	9	0	11.8932	0
3	58.2615	64	170	29.2414	3	0	0	0	0	0	0	0	1	0	0	0	0	0	4.5	0	2.84189	1
2	72.9391	68	180	27.4261	4	1	0	0	0	1	0	0	1	1	0	0	0	0	6.1	0	17.5989	0
3	72.6105	61	125	23.6679	3	0	1	0	0	0	0	0	0	1	1	1	0	0	3.9	0	4.64613	1
2	52.731	72	285	38.7338	3	0	0	0	0	0	1	0	0	0	0	0	0	0	9.5	0	15.4743	0
2	73.7933	69	190	28.1168	3	0	0	0	0	0	0	0	1	0	0	0	0	0	4.3	1	10.7899	0
2	74.0643	72	156	21.2016	4	1	0	0	0	0	1	0	0	0	0	0	0	0	13.3	0	1.41547	0
2	57.974	70	291	41.8415	3	0	1	0	0	1	0	0	1	0	0	1	1	0	5	1	1.59617	0
2	67.5866	68	185	28.188	4	1	1	0	0	1	0	0	0	0	0	1	0	0	7.9	0	12.6379	0
2	57.3881	70	181	26.0251	4	1	0	0	0	0	0	0	0	0	0	0	0	0	8.3	0	17.5469	0
2	68.3504	73	185	24.4588	4	1	1	0	0	0	1	1	1	0	1	0	0	0	3	0	9.40726	0
2	65.8946	71	178	24.8779	4	1	1	0	0	0	0	0	1	1	1	0	0	0	6.4	0	18.13	0
2	36.1533	67	182	28.5648	4	1	1	0	0	0	0	0	1	0	0	0	0	0	14.9	0	3.30459	0
2	56.8131	70	200	28.757	3	0	1	0	0	1	1	0	0	0	1	0	1	0	5.8	0	11.9836	0
2	74.4969	74	170	21.8723	3	0	0	0	0	0	0	0	1	0	0	0	0	0	8	0	10.82	1
2	83.1759	68	144	21.9409	3	0	0	0	0	0	1	0	0	0	1	1	1	1	4.5	0	10.6831	0
2	61.1116	69	162	23.9732	3	0	0	0	0	0	0	0	1	0	0	0	0	0	3.3	0	10.0205	1
2	60.5421	66	188	30.4074	3	0	1	0	0	1	1	1	0	0	0	1	0	0	8	0	11.6769	0
2	51.4141	72	198	26.9098	4	1	0	0	0	0	0	0	1	0	0	0	0	0	10	1	2.61465	1
2	64.3422	66	283	45.7729	3	0	1	0	0	0	1	0	1	0	0	1	1	0	5	0	4.282	0
2	75.1157	72	196	26.638	3	0	0	0	0	0	0	0	1	0	0	0	0	0	3.7	0	3.58932	0
2	54.0835	66	211	34.1275	4	1	0	0	0	0	0	0	0	0	0	0	0	0	12.3	0	13.3689	0
2	63.5565	66	223	36.0684	3	0	1	0	0	1	1	1	1	1	1	1	1	1	4.3	0	0.804928	0
2	60.1095	66	160	25.8787	4	1	1	0	0	1	0	1	1	1	0	1	0	0	7.1	0	15.6797	0
2	58.078	74	247	31.7792	4	1	0	0	0	0	0	0	1	0	0	0	0	0	13	0	5.00205	0
2	44.9473	68	190	28.9498	4	1	0	0	0	0	1	0	1	0	0	0	0	0	12.3	0	8.30116	0
2	67.2225	71	190	26.555	3	0	0	0	0	0	0	0	1	0	0	0	0	0	10	0	7.44969	0
2	72.7858	73	185	24.4588	4	1	1	0	0	0	1	0	0	0	0	0	0	0	3.7	0	14.5955	0
3	81.6509	60	112	21.9192	3	0	1	0	0	0	1	0	1	0	0	0	0	0	5.8	0	10.3765	0
2	37.2375	66	202	32.6718	4	1	0	0	0	1	1	0	1	0	0	1	1	0	11	0	10.0315	0
2	70.3765	71	185	25.8562	4	1	1	0	0	0	1	1	0	1	0	0	0	0	4.8	0	9.80151	0
2	67.0992	60	185	36.2059	4	1	0	0	0	1	1	0	1	0	0	0	0	0	5.9	0	18.245	0
2	67.1376	69	200	29.5966	4	1	1	0	0	0	0	1	0	1	0	0	1	0	2.8	0	10.0233	1
2	65.1937	73	182	24.0622	3	0	1	0	0	0	0	0	1	0	0	0	0	0	13.3	0	13.3963	0
2	72.5996	72	229	31.1229	4	1	0	0	0	0	1	1	1	0	0	0	0	0	4.6	0	4.65161	0
2	61.4073	71	185	25.8562	3	0	1	0	0	0	0	0	1	0	0	1	0	0	8.2	0	15.6961	1
2	74.2204	69	180	26.6369	4	1	0	0	0	0	1	1	0	0	0	1	0	0	3	0	3.30185	1
2	56.1588	75	172	21.5435	3	0	1	0	0	0	1	0	1	1	1	0	0	0	13.4	1	12.2546	1
2	70.4312	68	150	22.8551	3	0	1	0	0	0	0	0	1	0	0	0	0	0	4	0	4.84052	0
2	51.9562	60	240	46.9698	4	1	0	0	0	0	0	0	1	0	0	0	0	0	8	0	22.6201	1
2	58.2861	64	170	29.2414	3	0	0	0	0	1	1	0	1	0	0	1	1	0	13	0	4.38877	0
3	60.8405	72	223	30.3075	4	1	1	0	0	1	1	0	1	1	0	1	1	1	6.2	0	4.11499	0
2	60.6598	74	209	26.8901	4	1	0	0	0	0	0	0	1	0	0	0	1	0	11.1	0	9.1718	0
2	62.6092	73	191	25.2521	4	1	1	0	0	1	0	1	1	0	1	1	0	0	12.1	0	4.95825	0
2	62.2998	72	304	41.316	4	1	1	0	0	0	1	0	1	0	0	1	1	0	7	0	10.5106	0
2	59.2389	68	173	26.3596	4	1	0	0	0	0	0	0	0	0	0	0	0	0	12.4	1	12.6105	0
2	70.6311	69	179	26.4889	3	0	0	0	1	0	0	0	1	0	0	0	0	0	5.9	1	0.229979	0
2	52.2108	70	200	28.757	3	0	0	0	0	0	0	0	1	0	0	0	0	0	12.6	0	3.52635	0
2	64.7173	76	235	28.6649	4	1	0	0	0	0	0	0	1	0	0	0	0	0	10.6	0	14.1602	0
2	65.755	70	240	34.5084	3	0	1	0	0	0	0	0	0	0	0	1	0	0	11	0	0.344969	0
2	71.4168	72	197.9	26.8962	3	0	0	0	1	0	1	0	1	1	0	0	0	0	7	1	5.34702	0
2	79.8001	68	148	22.5504	3	0	1	0	0	0	0	0	1	0	0	1	0	0	5.4	1	3.86037	0
2	52.6133	72	185	25.143	4	1	1	0	0	0	0	0	1	1	0	0	0	0	11.3	0	17.0705	0
2	45.306	69	154	22.7894	4	1	0	0	0	0	0	0	1	1	0	0	0	0	7.2	0	6.19576	0
2	56.8049	69	170	25.1571	4	1	1	0	1	0	0	0	1	1	0	0	0	0	15.9	0	2.28337	0
2	72	71	170	23.7598	4	1	1	0	0	0	0	1	0	1	0	0	0	0	3.5	0	1.89459	0
2	55.4661	67	190	29.8204	4	1	1	0	0	0	1	0	1	0	0	0	1	1	9.8	0	12.1889	0
2	63.4251	70	176	25.3062	4	1	0	0	0	0	0	0	1	0	0	0	0	0	10.1	0	4.82957	0
2	67.7481	69	205	30.3365	4	1	1	0	0	0	0	0	0	0	0	0	0	1	10.9	0	12.1971	0
2	52.3669	69	200	29.5966	4	1	1	0	0	0	1	0	1	0	0	0	0	0	10.3	0	19.9316	1
2	54.9049	69	204	30.1885	4	1	0	0	0	0	0	0	0	0	0	0	0	0	8	0	11.8877	0
2	82.3463	70	180	25.8813	3	0	1	0	0	1	0	1	1	1	0	1	1	1	6	0	0.933607	0
2	47.2498	70	250	35.9463	3	0	0	0	0	0	1	0	1	0	0	0	0	0	6.2	0	9.94935	0
2	77.9521	72	158	21.4735	3	0	1	0	0	0	0	0	0	1	0	0	1	1	5.2	0	0.941821	0
2	79.1348	66	160	25.8787	4	1	1	0	0	0	1	0	1	0	0	1	1	0	10.7	0	10.1684	0
2	43.1321	71	272	38.0156	3	0	0	0	0	0	1	0	1	0	0	0	0	0	7	0	11.8823	0
2	54.4339	69	306	45.2828	2	0	1	0	0	0	0	0	1	0	1	0	0	0	3	0	3.2553	1
2	73.5086	69	200	29.5966	4	1	0	0	0	0	0	0	0	0	0	0	0	0	3.7	0	20.8405	0
2	60.5969	69	157	23.2333	4	1	0	0	0	0	0	0	1	0	0	0	0	0	5.8	0	8.71184	0
2	68.9856	72	198	26.9098		1	0	0	0	0	0	0	0	0	0	0	0	0	8.2	0	11.8604	0
2	58.0123	73	192	25.3843	3	0	1	0	0	1	0	0	0	0	0	1	0	0	8.9	0	8.74196	0
2	72.5996	73	170	22.4757	4	1	0	0	0	0	0	0	1	0	0	0	0	0	6.4	1	2.70773	0
2	54.2916	66	218	35.2597	3	0	1	0	0	0	0	0	1	0	0	0	0	0	4.7	0	12.9008	0
2	62.6749	60	241	47.1655	3	0	0	0	0	0	0	0	1	0	0	0	0	0	4.5	0	18.6037	0
2	59.6906	64	177	30.4455	4	1	1	0	0	0	0	1	1	1	0	0	0	0	5.5	0	10.3025	1
2	62.9569	69	155	22.9374	3	0	0	0	0	0	1	0	1	0	0	0	0	0	10	0	12.2218	0
2	36.8542	66	185	29.9222	4	1	0	0	0	0	0	0	1	0	0	0	0	0	12.8	0	10.2752	0
2	39.7536	68	155	23.6169	3	0	0	0	0	0	0	0	1	0	0	0	0	0	11.5	1	1.77687	1
2	78.7406	67	160	25.1119	4	1	0	0	0	0	0	0	1	0	1	0	0	0	6.4	0	4.35866	0
2	68.5202	70	166	23.8683	3	0	0	0	0	1	1	0	1	0	0	0	0	0	3.9	0	4.83778	0
2	48.6461	70	174	25.0186	3	0	0	0	0	0	0	0	1	0	0	0	0	0	13	1	3.82204	0
2	70.5654	71	174	24.3188	4	1	0	0	0	0	0	1	1	0	0	0	0	0		0	5.94387	0
2	57.7604	73	182	24.0622	3	0	1	0	0	0	0	0	1	0	0	1	0	1	9.9	0	11.2252	0
2	62.2177	71	205	28.6515	4	1	0	0	0	0	0	0	1	0	0	0	0	0	7	0	7.77002	0
2	77.0678	72	142	19.2989	3	0	0	0	0	0	0	0	0	1	0	0	0	0	7	0	11.3621	0
2	59.3511	68	204	31.0829	4	1	0	0	0	0	1	0	0	0	0	0	1	0	3.4	0	7.12663	0
2	55.3812	76	310	37.8133	4	1	1	0	0	1	0	0	1	0	0	1	0	0	7.7	0	3.01164	0
2	59.8056	68	185	28.188	4	1	0	0	0	1	1	0	0	0	0	0	0	0	11.2	0	14.6694	0
2	56.345	66	241	38.9798	4	1	0	0	0	0	1	0	0	0	0	0	0	0	10.9	0	13.117	0
2	75.1759	74	252	32.4225	4	1	1	0	0	0	1	1	0	0	1	1	1	1	6	0	11.2526	0
2	44.7885	66	173	27.9813	3	0	0	0	0	0	0	0	1	0	0	0	0	0	11	0	11.3374	0
2	75.5784	73	170	22.4757	4	1	0	0	0	0	0	0	1	0	0	0	0	0	4.6	0	3.78371	0
2	60.2847	66	175	28.3048	4	1	0	0	0	0	0	0	0	0	0	1	0	0	14	0	2.31348	0
2	50.6064	70	269	38.6782	3	0	1	0	0	1	1	1	0	0	0	1	0	0		0	8.9473	0
2	63.5455	71	219	30.6082	4	1	1	0	0	1	1	1	0	1	1	1	1	1	5.8	0	10.7433	0
2	42.9897	68	224	34.1303	4	1	0	0	0	0	0	0	1	0	0	0	0	0	10.1	0	16.063	0
2	37.4374	72	165	22.4248	3	0	0	0	0	1	0	0	1	0	0	0	0	0	16.6	0	14.9322	1
2	64.7337	66	228	36.8771	3	0	0	0	0	0	1	1	1	1	0	0	0	0	5	0	11.3593	0
2	67.5154	71	220	30.7479	4	1	0	0	0	0	0	1	0	0	0	0	1	0	9.1	0	12.334	0
2	43.1184	75	215	26.9293	3	0	0	0	0	0	0	0	1	0	0	0	0	0	6.2	0	18.5626	1
2	43.3046	67	216	33.9011	3	0	0	0	0	0	1	1	1	0	0	0	0	0	7.3	1	3.02806	0
2	51.0007	71	263	36.7578	3	0	1	0	0	0	0	1	1	0	0	1	0	0	4.2	0	3.69062	0
2	53.755	60	220	43.0556	4	1	0	0	0	0	0	0	1	1	0	0	0	0	8	0	10.7324	0
2	62.527	71	178	24.8779	3	0	0	0	0	1	1	1	1	1	0	0	0	0	5	0	2.56263	0
2	26.8939	70	223	32.0641	4	1	0	0	0	0	0	0	1	0	0	0	0	0	13.4	0	4.7885	0
2	66.8665	70	192	27.6067	4	1	0	0	0	0	0	0	0	0	0	0	0	0		0	4.33676	0
2	73.755	73	198	26.1776	4	1	1	0	0	0	1	0	0	0	0	1	1	1	12.1	0	8.70363	0
2	67.0582	69	176	26.045	4	1	1	0	0	0	1	1	1	0	0	0	0	0	3.9	0	2.04791	1
2	77.5934	71	200	27.9527	4	1	1	0	0	0	1	1	1	0	0	0	1	0	4.6	0	8.36961	1
2	70.8528	68	193	29.4069	3	0	0	0	0	0	0	0	1	0	0	0	0	0	6.8	0	12.6105	0
2	52.5311	71	225	31.4467	3	0	0	0	0	1	1	0	1	0	0	0	0	0	5	0	15.8877	0
2	70.2177	68	190	28.9498	3	0	1	0	0	0	0	0	1	0	1	0	0	0	6.8	0	22.2888	0
2	55.9398	73	193	25.5165	4	1	1	0	0	0	0	0	0	1	0	0	0	0	8.4	0	12.2218	0
2	68.8734	66	217	35.0979	4	1	1	0	0	0	0	0	0	1	1	0	0	0	7.2	0	9.04586	0
2	48.846	69	200	29.5966	3	0	0	0	0	0	0	0	0	0	0	0	0	0	14	0	6.07803	1
2	50.9405	68	119	18.1317	3	0	1	0	0	0	0	0	1	0	0	1	0	0	6.8	0	10.0068	1
2	71.5455	67	237	37.1971	4	1	1	0	0	0	0	0	1	1	0	0	0	0	7	0	12.0383	0
2	55.039	66	148	23.9378	3	0	0	0	0	0	0	0	0	0	0	0	0	0	4.8	0	14.3929	1
2	36.9747	69	220	32.5563	4	1	1	0	0	0	0	0	1	0	0	0	0	0	1	0	9.3963	1
2	78.5845	68	181	27.5785	3	0	1	0	0	0	0	1	0	0	0	1	0	0	4.6	0	7.43326	0
2	53.0048	70	188	27.0316	3	0	1	0	0	1	0	0	0	0	0	1	0	0	9.9	0	6.74606	0
3	44.9062	68	240	36.5682	4	1	0	0	0	0	0	0	1	0	0	0	0	0	7.5	1	0.383299	0
2	69.41	71	195	27.2538	4	1	1	0	0	0	1	1	0	0	1	0	0	0	7.7	0	16.7556	0
2	50.9733	72	193	26.2302	4	1	0	0	0	0	0	0	1	0	0	0	0	0	12	0	17.629	1
2	66.2971	72	237	32.2102	4	1	0	0	0	0	0	1	1	1	0	0	0	0	5.5	0	17.9192	0
2	52.5476	67	157	24.6411	4	1	0	0	0	1	1	0	1	0	0	0	0	0	11.9	0	7.16769	1
2	41.5332	72	215	29.2202	3	0	1	0	0	0	0	0	1	0	0	0	0	0	6.3	0	13.4976	1
2	67.9179	70	170	24.4435	2	0	0	0	0	0	0	0	1	0	0	0	0	0	12	0	14.089	0
2	35.6003	72	290	39.4133	4	1	0	0	0	0	0	0	0	0	0	0	0	0	10.5	0	12.1314	0
2	54.8912	72	252	34.2488		1	1	0	0	1	0	0	1	0	0	1	0	1	6	1	2.66393	1
2	60.3997	68	169	25.7501	3	0	1	0	0	1	0	0	0	0	0	0	0	0	6	0	1.80151	0
2	63.0582	69	185	27.3768	4	1	1	0	1	0	0	0	1	0	0	0	0	0	10.7	0	7.30185	0
2	64.679	67	163	25.5828	3	0	0	0	0	0	0	0	1	0	0	0	0	0	7.4	0	15.4661	0
2	64.679	67	163	25.5828	4	1	0	0	0	0	0	0	1	0	0	0	0	0	7.4	0	15.4661	0
2	66.9706	74	244	31.3932	3	0	1	0	0	1	0	1	0	0	0	1	1	1	7.7	0	8.48186	0
2	52.0055	71	336	46.9605	3	0	1	0	0	0	0	1	0	1	0	0	0	0	7.7	0	14.4093	0
3	79.0007	67	176	27.6231	3	0	1	0	0	0	0	1	0	0	0	0	0	0	3.2	0	13.1417	0
2	58.0014	66	172	27.8196	3	0	0	0	0	0	0	0	1	0	0	0	0	0	5	0	15.1458	1
2	54.204	68	165	25.1406	4	1	1	0	0	0	1	1	1	1	0	1	1	0	6.6	0	12.6324	0
2	48.9856	74	250	32.1652	3	0	0	0	0	0	0	0	1	1	0	0	0	0	7.1	1	8.47639	1
2	43.3648	74	225	28.9487		1	0	0	0	0	0	0	1	0	0	0	0	0	7	1	20.4216	1
2	44.8515	71	231	32.2853	4	1	0	0	0	1	0	0	1	0	0	0	0	0	10.2	0	9.42642	0
2	58.6585	56	150	33.6996	3	0	0	0	0	0	0	0	1	0	0	0	0	0	7	0	9.13895	1
2	58.2615	72	230	31.2588	4	1	1	0	0	0	1	1	1	0	1	1	0	0	5.1	0	0.117728	0
2	74.5216	73	247	32.6559	3	0	1	0	0	0	0	0	0	0	0	0	0	0	2	0	16.7118	0
2	69.1389	66	156	25.2317	4	1	1	0	0	0	1	1	1	0	1	0	0	0	3.2	0	6.97604	0
2	73.4155	71	175	24.4586		1	1	0	0	1	0	0	0	0	0	1	1	0	12.5	0	12.5804	0
2	70.7844	72	160	21.7453	3	0	1	0	0	0	0	0	0	0	1	1	0	0	5.7	0	7.30459	0
2	54.3135	72	211	28.6766	4	1	0	0	0	0	0	0	0	0	0	0	0	0	7.7	0	16.4271	0
2	61.4401	72	201	27.3175		1	0	0	1	0	0	0	0	0	0	0	0	0	9.2	0	12.9555	0
2	85.0185	65	138	23.0124	4	1	1	0	0	0	0	1	0	0	1	0	0	0	3.3	0	1.36619	0
2	56.7255	72	196	26.638	4	1	0	0	0	0	0	0	1	0	0	0	0	0	7.3	0	14.9624	0
2	49.9247	69	155	22.9374	4	1	1	0	0	1	1	0	1	0	0	1	0	1	12	0	1.59069	0
2	66.0534	69	168	24.8611	4	1	1	0	0	1	1	0	1	0	1	0	0	0	11.4	0	3.99179	1
3	51.9233	66	198	32.0249	3	0	0	0	0	0	0	1	1	0	1	0	0	0	10	0	2.94867	0
2	55.6961	67	208	32.6455	3	0	1	0	0	1	0	1	1	1	0	1	0	0	7.7	0	1.42094	0
2	52.5366	71	185	25.8562	4	1	1	0	0	0	0	0	1	1	0	0	1	0	7.6	0	0.876112	1
2	71.2964	69	144	21.3095	3	0	1	0	0	0	0	0	1	0	0	1	1	0	8.6	0	6.82272	0
2	56.6379	71	172	24.0393	4	1	0	0	0	0	0	0	0	0	0	0	0	0	15.7	0	17.2977	1
2	68.3723	72	240	32.6179	4	1	1	0	0	0	0	1	1	0	0	0	0	0	9.5	0	14.653	0
2	67.2142	68	170	25.9025	4	1	0	0	0	0	0	1	0	0	0	0	1	0	11.6	0	10.3518	0
2	79.6194	68	188	28.6451	3	0	0	0	0	0	0	0	0	0	0	1	0	0	5	0	2.85832	0
2	50.9405	70	224	32.2079	4	1	1	1	1	0	0	0	1	0	0	0	0	0	10.7	0	1.19097	0
2	44.8323	70	280	40.2598	5	1	0	0	0	0	0	0	1	0	0	0	0	0	13.3	0	18.0835	1
2	75.2909	67	174	27.3092	4	1	0	0	0	0	0	0	0	0	0	0	0	0		0	10.6639	0
2	43.8522	71	220	30.7479	4	1	1	0	0	0	0	0	1	0	0	1	0	0	7.8	0	12.9555	1
2	67.9808	74	186	23.9309	3	0	1	0	1	0	0	0	0	0	0	0	1	0	5.1	0	9.52498	1
2	44.6598	72	255	34.6565	4	1	1	0	0	0	0	0	0	0	0	1	0	0	12.6	0	9.19918	0
2	42.6721	70	195	28.0381	5	1	1	0	0	0	0	0	1	0	0	0	0	0	15.3	0	18.4969	1
2	29.0021	71	200	27.9527	4	1	0	0	0	0	0	0	0	0	0	0	0	0	11.1	0	11.2279	1
2	54.0561	67	172	26.9953	4	1	1	0	0	1	0	0	1	0	0	0	0	0	10.1	0	18.6913	0
2	83.8056	68	160	24.3788	4	1	1	0	0	0	1	0	0	1	1	0	1	0	6.8	0	9.23203	0
2	71.5318	68	191	29.1022		1	1	0	0	0	0	0	0	1	0	0	0	1	3.4	0	2.0178	0
2	57.7796	71	240	33.5432	4	1	1	0	0	0	0	0	0	0	0	1	0	1	10.9	1	2.15743	0
2	54.0452	68	213	32.4543	3	0	0	0	0	0	0	0	1	0	0	0	0	0	7.6	0	0.142368	0
2	54.6968	72	213	28.9484	4	1	0	0	0	0	0	1	0	0	0	0	0	0	6.5	0	2.01232	1
2	53.6263	66	140	22.6438	3	0	1	0	0	0	0	0	1	1	0	0	0	0	9.3	0	7.72348	1
2	68.7611	69	180	26.6369	4	1	1	0	0	0	0	1	0	1	0	1	0	0	10	0	15.2964	0
2	43.3593	67	156	24.4841	3	0	0	0	0	0	1	0	1	0	0	0	0	0	8	0	23.3374	1
2	67.6961	72	255	34.6565	3	0	1	0	0	0	0	0	0	0	0	1	0	0	6.8	0	5.70021	0
2	56.9692	68	235	35.8063	4	1	0	0	0	1	0	1	1	0	0	1	0	0	8.1	1	1.1718	0
2	48.0301	67	205	32.1747	4	1	0	0	0	0	0	0	0	0	0	0	0	0		0	3.12663	1
2	79.3593	74	218	28.0481	4	1	1	0	0	1	0	1	0	1	1	1	0	1	5.8	0	7.12389	0
2	67.1431	70	204	29.3322	3	0	0	0	0	0	0	0	1	0	0	0	0	0	9.9	0	9.70021	0
2	41.2293	67	220	34.5289	3	0	1	0	0	0	0	0	1	1	0	0	0	0	3.6	0	12.5667	1
2	48.0383	68	235	35.8063	4	1	1	0	0	0	0	0	1	0	0	0	0	0	7.8	0	0.169747	1
2	79.9425	69	176	26.045	3	0	1	0	0	0	1	0	1	0	0	0	0	0	7	0	9.3306	0
2	58.0643	65	234	39.0211	4	1	1	0	0	1	1	1	1	1	1	1	1	1	2.6	0	0.418891	1
2	49.0294	72	225	30.5793	4	1	0	0	0	0	0	0	1	0	0	0	0	0	13.5	0	7.1896	0
2	49.4784	69	186	27.5248	4	1	1	0	0	1	0	0	1	0	0	1	0	0	7	0	18.2752	0
2	57.3388	74	230	29.592	4	1	1	0	0	1	1	0	1	1	0	1	0	0	8.1	0	14.0096	0
2	53.3552	68	215	32.759	3	0	1	0	0	1	0	0	0	0	0	1	0	0	9.5	1	0.799452	0
2	54.694	69	187	27.6728	5	1	1	0	0	0	0	0	1	0	1	1	0	1	11.5	0	1.85626	0
2	77.0021	67	216	33.9011	3	0	1	0	0	0	0	0	1	0	0	0	0	0	4.1	0	11.9945	0
2	78.1492	70	180	25.8813	4	1	1	0	0	0	1	0	0	0	1	1	0	0	6.6	0	3.31554	0
2	41.2539	69	195	28.8567	4	1	0	0	0	0	0	0	1	0	0	0	0	0	13.7	0	18.3409	0
2	52.0082	73	300	39.663	3	0	0	0	0	0	0	0	0	0	0	0	0	0	5.1	0	17.9795	0
2	52.3012	67	198	31.076	3	0	1	0	0	0	1	0	1	0	0	0	1	0	7	0	10.6146	1
2	53.7577	70	200	28.757	3	0	0	0	0	0	0	0	0	0	0	0	0	0	12.7	0	14.0999	0
2	80.7721	67	152	23.8563	4	1	0	0	0	0	1	1	1	1	0	1	1	0	9.5	0	4.06845	0
2	41.3388	69	242	35.8119	3	0	1	0	0	0	1	1	1	0	0	1	0	0	9.2	0	2.54073	0
2	66.1054	69	185	27.3768	3	0	1	0	0	0	0	0	0	1	0	0	0	0	6.3	0	10.193	0
3	44.3833	67	170	26.6814	4	1	0	0	0	0	0	0	1	0	0	0	0	0	5.6	0	15.2142	0
2	67.1513	67	181	28.4079	3	0	0	0	0	0	0	0	0	0	0	0	0	0	4.6	0	8.93634	0
2	48.345	67	185	29.0357	4	1	0	0	0	0	1	0	1	0	0	0	0	0	9	0	10.2752	1
2	57.3525	71	220	30.7479	3	0	1	0	0	0	0	0	1	0	1	0	0	0	5.4	0	0.172485	0
2	83.7016	74	227	29.206	4	1	0	0	0	0	1	1	0	0	1	1	0	0	7.2	0	1.64545	0
2	68.1615	75	205	25.6768	3	0	1	0	0	0	0	1	0	0	0	0	1	0	7	0	12.3231	0
2	72.6927	67	171	26.8384	4	1	1	0	0	1	0	1	0	0	0	0	0	0	3.5	0	14.1711	0
2	68.2081	64	153	26.3173	4	1	0	0	0	1	1	0	1	0	0	0	1	0	10.4	0	11.6496	0
2	50.8747	71	225	31.4467	4	1	1	0	0	0	1	0	1	0	0	0	0	0	8	0	23.7262	0
3	26.4887	65	140	23.3459		1	0	0	0	0	0	0	1	0	0	0	0	0	15	1	22.3847	0
2	73.5222	68	150	22.8551	4	1	0	0	0	0	0	0	1	0	0	0	0	0	6	0	8.42437	0
2	40.731	72	286	38.8697	3	0	1	0	0	0	1	0	1	0	0	0	1	0	10.5	0	1.69747	0
2	68.2026	70	180	25.8813	4	1	1	0	0	0	1	1	0	0	1	1	0	0	3.5	0	16.6188	0
2	50.7023	69	260	38.4756	4	1	1	0	0	0	1	0	1	1	0	0	0	0	9.5	0	5.34428	0
2	41.0103	69	294	43.507	4	1	0	0	0	0	1	0	1	0	0	0	0	0	8.9	0	6.75428	0
2	59.0007	70	251	36.0901	4	1	0	0	0	0	0	0	0	0	0	0	0	0	6.5	0	19.9945	0
2	46.5161	68	182	27.7309	4	1	0	0	0	0	0	1	0	0	0	1	0	0	11	0	11.1759	0
2	74.9678	70	190	27.3192	4	1	1	0	0	1	0	1	0	0	1	1	0	0	8.2	1	4.56126	0
2	65.0021	69	150	22.1974	4	1	0	0	0	0	1	1	0	0	0	0	0	0	4	0	6.59548	0
2	15.0363	71	195	27.2538	3	0	0	0	0	0	0	0	0	0	0	0	0	0	8.1	0	3.78919	0
2	77.7823	67	157	24.6411	4	1	1	0	0	0	0	0	1	0	0	0	0	0	8.5	0	2.06982	0
2	59.8631	70	200	28.757	4	1	1	0	0	0	0	1	0	1	1	0	1	0	10	0	10.7296	0
2	55.885	76	210	25.6155	4	1	0	0	0	0	1	0	1	0	0	0	0	0	11	0	17.1362	0
3	44.6708	64	135	23.2211	3	0	0	0	0	0	1	0	0	0	0	0	0	0	16.5	0	12.4545	0
2	54.3244	69	230	34.0361	4	1	1	0	0	1	1	1	1	1	1	1	1	1	8.6	1	1.8152	0
2	79.5291	67	168	26.3675	3	0	0	0	0	0	1	0	1	0	0	0	0	0	5	0	7.0883	0
2	55.0007	69	155	22.9374	4	1	1	0	0	0	1	0	1	1	0	0	0	0	11.1	1	10.4257	1
2	42.8145	67	224	35.1567	3	0	0	0	0	0	0	1	1	0	0	0	0	0	7.4	0	2.93771	1
2	71.7426	66	149	24.0995	3	0	1	0	0	1	0	0	1	1	0	0	0	0	3.1	0	17.8836	0
3	52.2464	64	105	18.0609	4	1	0	0	0	0	0	0	1	0	0	0	0	0	3	0	8.90349	1
2	55.4114	65	220	36.6865	4	1	1	0	0	0	1	0	1	0	1	0	0	0	5.9	0	8.80767	0
2	53.7659	69	200	29.5966	3	0	0	0	0	0	1	0	0	0	0	0	0	0	8	0	11.8385	1
2	63.7728	69	240	35.5159	4	1	1	0	0	1	0	1	1	0	1	1	0	0	9.5	0	0.867899	0
2	69.4702	71	174	24.3188	4	1	1	0	0	0	0	1	1	0	0	0	0	0	5.2	0	13.4949	0
2	85.8426	67	167	26.2106	3	0	1	0	0	0	1	0	0	1	0	0	1	0	7	0	8.15606	0
2	69.0732	70	155	22.2867	3	0	1	0	0	0	1	0	1	0	0	0	0	0	8	0	21.9466	0
2	55.3785	72	175	23.7839	4	1	0	0	0	0	1	0	1	0	0	0	0	0	7.8	0	8.55578	1
2	70.2368	71	158	22.0826	3	0	0	0	1	0	0	0	1	0	0	0	0	0	8	1	1.32512	1
2	70.2724	67	230	36.0984	3	0	1	0	0	1	0	0	1	0	0	1	0	0	5.4	0	5.23203	0
2	34.5079	72	174	23.648	5	1	0	0	0	0	0	0	0	0	0	0	0	0	16	0	0.643395	1
2	53.3142	72	223	30.3075	3	0	1	0	0	0	0	0	1	0	0	0	0	0	6.3	0	11.0253	0
2	65.4565	66	221	35.7449	4	1	1	0	0	0	0	0	0	0	0	0	0	0	8.5	0	3.56194	0
2	48.553	80	190	20.9162	3	0	0	0	0	0	0	0	1	0	0	0	0	0	6.1	0	13.6153	1
2	47.3484	72	215	29.2202	2	0	1	0	0	0	1	1	1	0	0	0	0	0	5	0	6.95962	1
2	70.0233	69	225	33.2962	4	1	1	0	0	0	0	0	0	0	0	1	0	0	11	0	10.883	0
2	66.6886	67	248	38.9235	3	0	1	0	0	1	0	0	0	1	0	1	0	0	4.6	0	6.00137	0
2	58.7461	75	178	22.295	4	1	1	0	0	0	0	0	0	0	0	1	0	0	8.9	0	0.1013	1
2	61.3552	68	181	27.5785	4	1	1	0	0	0	1	0	0	1	0	1	1	0	12	0	9.57974	0
2	64.4627	66	215	34.7745	3	0	1	0	0	0	1	0	1	0	0	1	1	0	13.5	0	11.6906	0
2	60.4819	66	165	26.6874	4	1	1	0	0	1	1	1	1	0	1	0	0	0	7.1	0	14.3463	1
2	46.2505	71	247	34.5215	3	0	0	0	0	0	0	0	1	0	0	1	0	0	9.8	0	15.6167	1
2	72.1971	70	164	23.5808	4	1	0	0	0	0	0	1	0	0	0	1	0	0	3.5	1	5.03491	1
2	56.5941	73	260	34.3746	5	1	1	0	0	0	0	0	0	0	1	1	0	0	9.5	0	17.4209	0
2	48.4682	69	185	27.3768	3	0	0	0	0	0	1	0	1	1	0	0	0	0	6.2	1	8.23819	1
2	66.6092	67	201	31.5469	4	1	0	0	0	0	1	0	0	0	0	0	1	0	10	0	10.6174	0
2	51.0062	74	250	32.1652	3	0	1	0	0	0	0	0	1	0	1	0	0	0	9	0	17.3279	0
3	47.05	66	197	31.8631	4	1	0	0	0	0	0	0	1	0	0	0	0	0	9	0	9.94387	0
2	46.6366	69	177	26.193	3	0	1	0	0	0	1	0	1	0	0	0	0	0	7	0	13.7769	0
2	72.4901	71	195	27.2538	4	1	0	0	0	0	0	1	1	1	0	0	0	0	3.6	0	2.05886	0
2	54.3682	70	225	32.3516	3	0	1	0	0	1	1	0	1	0	0	1	0	0	5	0	7.2553	1
2	49.0979	66	144	23.2908	4	1	1	0	0	0	0	0	1	1	0	0	0	0	7	1	1.36619	1
2	50.7187	73	297	39.2664	3	0	1	0	0	1	0	0	1	1	1	1	0	0	5.2	0	9.42916	1
3	50.8118	63	150	26.6269	4	1	0	1	0	0	0	0	1	0	0	0	0	0	11.6	0	0.249144	1
2	66.1547	67	174	27.3092	3	0	1	0	0	0	0	1	0	1	0	0	0	0	9.9	0	9.2731	0
2	77.8645	69	173	25.6011	4	1	1	0	0	0	0	1	1	1	0	0	0	0	3.2	0	0.169747	0
2	67.0007	70	165	23.7245	3	0	1	0	0	0	0	1	0	0	1	0	0	0	7	0	12.2409	0
2	48.5229	69	197	29.1526	3	0	1	1	0	0	1	0	1	1	1	0	1	1	4.5	0	11.6605	1
2	57.232	72	260	35.3361	4	1	1	0	0	0	1	0	1	0	0	0	0	0	4.9	0	4.06297	0
2	56.6626	72	198	26.9098	3	0	1	0	0	0	0	0	1	1	0	0	0	0	4.3	0	3.65503	0
2	39.154	60	185	36.2059	4	1	1	0	0	0	0	0	1	0	0	0	0	0	10.1	0	6.38193	0
2	44.6845	63	148	26.2718	4	1	1	0	0	0	0	0	0	0	1	0	0	0	12.9	0	14.2396	0
2	46.0972	66	180	29.1135	3	0	0	0	0	0	0	0	1	0	0	0	0	0	8	1	10.1903	0
2	48.9637	70	265	38.103	4	1	0	0	0	1	1	0	1	0	0	1	0	0	12.4	0	14.9733	0
2	75.5236	64	145	24.9412	4	1	1	0	0	0	0	0	1	0	0	0	0	0	6.4	0	16.3888	0
2	72.8542	63	147	26.0943	3	0	0	0	0	1	0	1	1	0	0	0	0	0	3.4	0	1.2512	0
2	55.5181	65	170	28.3486	4	1	1	0	0	0	1	0	0	0	0	0	1	0	13.5	0	11.989	0
2	60.2053	70	145	20.8488	4	1	1	0	0	0	1	0	1	0	0	0	0	0		0	9.00753	1
2	65.1143	69	212	31.3724	3	0	0	0	0	0	1	1	1	0	0	0	0	0	7.2	0	15.1951	0
2	64.2793	67	180	28.2509	4	1	0	0	0	0	0	0	1	0	0	0	0	0	4.3	0	17.9904	0
2	56.4956	70	260	37.3841	3	0	0	0	0	0	0	0	0	0	0	0	0	0	8.8	0	14.4942	0
2	81.5578	68	178	27.1214	4	1	1	0	0	0	1	1	0	1	0	1	1	1	5.1	0	5.59617	0
2	64.4517	74	213	27.4048		1	0	0	0	0	1	0	1	0	0	0	0	0	8	0	12.3997	1
2	52.679	71	180	25.1574	5	1	1	0	0	0	1	0	1	1	1	0	1	0	14.5	1	0.421629	0
2	62.0014	67	140	21.9729	4	1	0	0	0	0	0	0	1	0	0	0	0	0	11.6	0	14.3354	1
2	41.9713	65	310	51.6946	4	1	1	0	0	1	0	0	0	1	1	0	0	0	5	1	16.9884	0
2	53.076	77	249	29.5888	4	1	0	0	0	0	0	0	0	0	0	0	0	0	12	0	12.3368	0
2	58.5544	66	212	34.2892	3	0	1	0	0	0	1	1	1	0	0	0	0	0	4.1	0	21.9986	0
2	56.9884	71	184	25.7164	3	0	0	0	0	0	1	0	1	0	0	0	0	0	6	0	11.3429	0
2	63.9233	70	179	25.7375	4	1	1	0	0	0	0	1	1	0	1	0	0	0	6.9	0	13.3333	1
2	54.8364	67	167	26.2106	3	0	1	0	0	0	0	0	1	0	1	0	0	0	10	0	18.9925	1
2	63.1211	64	166	28.5534	3	0	1	0	0	0	0	1	0	1	0	0	0	0	5.2	0	14.4148	0
2	52.334	70	225	32.3516	3	0	1	0	0	0	0	1	1	1	0	1	0	0	8.5	0	16.8186	0
2	50.5435	66	154	24.9082	4	1	1	0	0	0	0	0	1	1	0	0	0	0	9.6	0	16.3641	1
2	77.0021	70	172	24.731	4	1	0	0	0	0	1	0	1	0	0	0	0	0		0	7.52361	0
2	54.8912	64	170	29.2414	3	0	1	0	0	0	0	0	1	0	1	0	0	0	9	0	22.9405	0
2	46.5626	61	198	37.49	3	0	1	0	0	0	1	1	1	0	0	0	0	0	8	0	10.141	1
2	31.154	69	170	25.1571	5	1	0	0	0	0	0	0	0	0	0	0	0	0	14.5	0	0.952772	1
2	61.0842	66	214	34.6127	4	1	1	0	0	1	1	0	0	0	0	1	1	0	4.3	0	7.27721	0
2	52.0274	64	159	27.3494	3	0	1	0	1	0	1	0	1	0	1	0	0	0	8	0	10.0014	1
2	67.7919	71	156	21.8031	4	1	0	0	0	1	1	0	1	0	0	0	0	0	5.3	1	19.1458	0
2	59.0856	66	165	26.6874	4	1	1	0	0	0	1	0	1	0	0	1	1	0	10.1	0	12.5969	0
2	57.8891	68	182	27.7309	4	1	0	0	0	0	1	0	1	0	0	0	0	0	8	1	7.50992	0
2	30.9733	68	206	31.3877	3	0	0	0	0	0	0	0	1	0	0	0	0	0	14.3	1	14.319	0
2	63.9644	63	134	23.7867	3	0	0	0	0	1	0	1	1	0	0	0	0	0	4.5	0	9.295	0
2	46.1164	67	176	27.6231	4	1	0	0	0	0	1	0	0	0	0	0	1	0	13.5	0	9.36071	1
2	72.9336	70	195	28.0381	3	0	0	0	0	0	0	1	1	1	1	0	0	0	3.2	0	19.0527	0
2	65.1745	71	198	27.6731	3	0	0	0	0	0	1	0	0	0	0	0	0	0	7	0	9.89459	0
2	42.4997	70	208	29.9073	4	1	1	0	0	1	0	0	0	0	0	1	0	0	13	0	15.896	0
2	72.3258	71	250	34.9408	3	0	1	0	0	0	1	0	0	1	1	0	1	0	7	0	10.0041	0
2	54.5106	71	268	37.4566	4	1	0	0	0	1	1	1	0	1	0	0	0	0	6.9	0	13.4018	0
2	69.8809	71	163	22.7814	4	1	0	0	0	0	1	1	0	0	0	0	0	0	2.2	0	11.1075	0
2	63.3155	64	184	31.6496	4	1	1	0	0	0	1	0	1	0	1	0	0	0	11.2	0	7.80014	1
2	67.1157	68	196	29.864	4	1	1	0	0	0	0	1	1	0	0	0	0	0	7.2	0	1.76865	0
2	58.5188	69	230	34.0361	4	1	0	0	0	0	1	0	0	0	0	0	0	0	6.5	0	3.70431	1
2	64.9062	74	290	37.3116	3	0	0	0	0	0	1	0	0	0	1	0	0	0	6	0	9.49213	0
2	42.6311	72	190	25.8225	3	0	1	0	0	0	1	0	0	0	0	0	0	0	8	0	0.418891	0
2	48.4846	58	216	45.2384	4	1	1	0	0	0	1	0	1	0	1	0	0	0	8.1	1	11.3812	1
2	68.7748	72	223	30.3075	3	0	1	0	0	0	1	0	1	0	1	1	0	1	5.5	0	1.65366	0
2	65.0021	71	241	33.683	4	1	0	0	0	1	0	0	1	0	0	0	0	0	9	0	7.26626	0
2	53.514	67	180	28.2509	5	1	1	0	0	0	0	1	0	0	1	1	0	0	12	0	10.2505	0
2	41.8782	70	220	31.6327	2	0	1	0	0	0	0	0	1	0	0	0	0	0	12	0	11.948	0
2	62.9952	71	190	26.555	3	0	0	0	0	0	0	0	0	0	0	0	0	0	8.9	0	8.01095	0
2	73.3799	67	154	24.1702	4	1	0	0	0	0	1	0	0	0	0	0	1	0	13	0	8.71184	0
2	66.4668	71	235	32.8444	3	0	0	0	0	0	1	0	1	0	0	0	0	0	5.7	0	19.3402	0
2	66.9405	68	160	24.3788	2	0	1	0	0	0	0	0	0	1	0	0	0	0	12.5	0	17.2895	0
2	62.653	67	162	25.4258	3	0	0	0	0	0	0	0	0	0	0	0	0	0	8.8	0	19.5592	0
2	54.5572	69	250	36.9957	3	0	1	0	0	0	0	0	0	1	1	1	0	0	6.5	1	0.944559	0
2	51.7125	74	169	21.7437	4	1	0	0	0	0	0	1	1	0	0	0	0	0	9	0	20.2355	1
2	75.9863	71	118	16.4921	3	0	1	0	0	0	0	0	0	0	0	0	0	0	6.8	0	0.703628	0
2	47.9699	67	169	26.5245	3	0	1	0	1	0	0	1	1	1	0	0	1	0	9.7	0	2.81725	0
2	78.8145	70	220	31.6327	4	1	1	0	0	0	1	0	0	0	0	1	1	1	3.4	0	6.55715	0
2	49.191	66	193	31.2161	3	0	0	0	0	0	1	0	1	0	0	0	0	0	12	0	22.1821	0
2	67.3703	74	190	24.4456	4	1	1	0	0	0	0	1	1	0	0	0	0	0	8.2	0	2.62834	0
2	50.3765	70	176	25.3062	4	1	0	0	0	0	0	0	1	0	0	0	0	0	13.2	0	9.84805	1
2	67.1458	71	240	33.5432	3	0	1	0	0	0	1	0	1	1	0	0	0	0	8.7	0	14.3053	1
2	54.9076	68	170	25.9025	4	1	1	0	0	0	0	0	1	1	0	1	0	0	14.8	0	17.1499	0
2	51.447	70	260	37.3841	3	0	0	0	0	0	0	0	0	0	0	0	0	0	15	0	5.00479	0
2	60.6297	73	245	32.3914	3	0	1	0	0	0	0	1	1	1	1	1	1	1	4.5	0	11.206	0
2	41.2758	78	150	17.3705	3	0	0	0	0	0	0	1	1	0	0	0	0	0	13	0	18.3792	1
2	36.0931	75	215	26.9293	4	1	0	0	0	0	0	1	0	1	1	0	0	0	12.9	0	21.6728	0
2	51.0746	68	163	24.8359	4	1	1	0	0	0	1	0	0	0	0	0	0	0	13.3	0	15.9973	0
2	65.7878	71	155	21.6633	4	1	0	0	0	1	0	1	0	1	0	1	0	0	9.6	0	15.9288	0
2	77.9274	70	150	21.5678	4	1	0	0	0	0	1	0	1	0	0	0	1	0	10.1	0	7.10472	0
2	51.7673	67	217	34.0581	4	1	0	0	0	1	0	0	1	0	0	0	0	0	6.2	0	10.8172	0
2	57.3087	68	167	25.4454	3	0	1	0	0	0	1	0	1	0	0	0	1	1	10.1	0	10.0397	0
2	34.2286	71	234	32.7046	4	1	0	0	0	1	1	0	1	0	0	1	0	0	10	0	13.7851	0
2	65.9767	72	176	23.9198	4	1	1	0	0	0	0	1	0	1	0	1	1	0	13	0	9.3744	0
2	70.2396	71	194	27.1141	3	0	1	0	0	1	0	0	0	0	1	1	0	0	8.2	0	1.43463	0
2	57.6044	71	183	25.5767	3	0	0	0	0	1	1	1	0	0	1	1	1	1	4.3	0	0.520192	0
2	49.5989	68	185	28.188	4	1	0	0	0	0	0	0	1	0	0	0	0	0	13.3	0	15.8439	0
2	64.7775	68	180	27.4261	3	0	1	0	0	0	0	0	1	0	1	0	0	0	10.6	0	8.2026	0
2	75.3457	60	178	34.8359	3	0	1	0	0	0	0	0	1	0	0	0	0	0	8.5	0	12.6708	0
2	65.525	65	135	22.5121	4	1	0	0	1	0	1	0	0	0	0	0	1	0	10.2	0	10.9541	1
2	44.0794	70	265	38.103	4	1	0	0	0	0	1	0	1	0	0	0	0	0	21.6	1	0.284736	0
2	51.6824	73	258	34.1102	4	1	1	0	0	0	0	1	1	1	0	0	0	0	5	0	3.53457	0
2	71.0418	68	168	25.5977	3	0	1	0	0	1	1	1	1	1	0	1	0	0	3.2	0	8.2026	0
2	82.809	67	175	27.4662	3	0	0	0	0	1	0	1	0	1	0	0	0	0	3.4	0	6.41205	0
2	54.4531	67	280	43.9459	4	1	1	0	0	1	0	0	0	0	1	1	1	0	9.5	0	10.9377	0
2	79.436	68	190	28.9498	4	1	1	0	0	0	0	0	0	1	0	0	0	0	8	0	11.0363	0
2	77.4538	70	228	32.783	4	1	1	0	0	0	1	0	1	1	0	0	0	0	7	0	9.87817	0
2	44.219	77	237	28.1629	4	1	1	0	0	0	1	0	1	0	1	0	0	0	9.1	0	20.8789	1
2	74.245	75	216	27.0546	4	1	1	0	0	1	0	1	1	0	0	0	0	0	3.2	0	2.35181	0
2	51.436	69	127	18.7938	4	1	1	0	0	0	1	1	1	1	0	1	1	0	4.5	0	10.0041	1
2	74.7269	69	172	25.4531	4	1	1	0	0	0	0	1	1	0	1	0	0	0	12.4	0	18.3053	0
2	63.7098	69	212	31.3724	4	1	1	0	0	0	0	1	1	0	1	1	0	0	7.7	0	5.24572	0
2	87.3046	69	160	23.6773	4	1	0	0	0	0	0	1	1	0	0	0	0	0	3.2	0	6.81999	0
2	73.64	74	210	27.0188	3	0	1	0	0	0	0	0	0	0	0	0	0	0	6.9	0	12.2437	0
2	63.7755	71	197	27.5334	3	0	0	0	0	0	0	0	1	1	0	0	0	0	4	0	7.55373	0
2	58.0835	73	190	25.1199	4	1	1	0	0	1	0	0	1	0	0	1	0	0	8.5	0	14.0698	1
2	46.653	75	230	28.8081	5	1	0	0	0	0	1	0	0	0	0	0	0	0	13.3	0	17.7495	0
2	65.7166	68	156	23.7693	4	1	1	0	0	0	0	0	0	0	0	0	0	0	8.2	1	7.43053	0
2	71.7098	79	258	29.1256	2	0	1	0	0	1	1	0	1	0	1	0	0	0	4.1	0	10.245	1
2	80.0356	71	204	28.5117	4	1	1	0	0	1	0	1	0	0	0	1	1	0	4.7	0	5.16085	0
2	44.3997	75	320	40.0809	3	0	0	0	0	0	0	0	1	0	0	0	0	0	9.4	0	12.898	0
2	68.8186	68	218	33.2161	4	1	1	0	0	0	0	1	1	0	0	0	0	0	6	0	9.04312	0
2	63.6988	73	211	27.8963	3	0	1	0	0	1	0	1	1	1	0	0	0	0	5.4	0	13.796	0
2	57.6893	71	185	25.8562	4	1	0	0	0	0	1	0	1	0	0	0	0	0	8.6	1	0.235455	0
2	54.141	66	165	26.6874	4	1	0	0	0	0	0	0	1	0	0	0	0	0	10.6	0	2.0616	0
2	79.6359	66	180	29.1135	3	0	1	0	0	0	0	0	1	0	0	1	1	0	6	0	7.84394	0
2	59.8303	68	173	26.3596	2	0	0	0	0	1	0	0	1	0	0	0	0	0	4.7	0	17.6071	0
2	79.5154	72	184	25.0071	4	1	1	0	0	0	0	0	1	0	0	0	0	0	3.4	0	11.9042	0
2	73.7139	68	173	26.3596	4	1	1	0	0	0	0	0	1	0	0	1	0	0	4.6	0	13.5222	0
2	61.9466	73	270	35.6967	3	0	1	0	0	0	1	0	1	0	0	0	0	0	6	0	5.30869	0
2	69.399	71	200	27.9527	3	0	1	0	1	0	0	0	0	0	0	1	0	0	7	0	11.5729	0
2	37.8891	68	165	25.1406	4	1	0	0	0	0	0	0	1	0	0	0	0	0	9.7	1	9.36345	1
2	52.7091	66	185	29.9222	4	1	1	0	0	0	1	0	1	1	0	0	0	0	7	0	1.80151	0
2	55.4059	66	215	34.7745	3	0	1	0	0	0	0	0	1	0	0	0	0	0	7	0	9.9384	0
2	23.6222	68	125	19.0459	4	1	0	0	0	0	1	0	0	0	0	0	0	0	10.9	0	8.38877	0
2	81.9384	67	190	29.8204	3	0	0	0	0	0	0	0	1	0	1	0	0	0	4.4	0	14.2998	1
2	48.1588	69	142	21.0136	4	1	0	0	0	0	0	0	1	0	0	0	0	0	10.9	1	1.57153	1
2	47.3867	69	210	31.0764	3	0	1	0	1	0	1	0	1	1	0	1	0	1	7.6	0	6.35455	0
2	53.4319	65	198	33.0178	4	1	1	0	0	1	0	0	1	1	1	1	0	0	3.7	0	8.03012	0
2	70.6064	65	125	20.8446	3	0	1	0	0	0	1	0	0	0	0	0	1	1	9.5	0	12.2902	0
2	69.1499	66	170	27.4961	4	1	0	0	0	1	0	1	1	0	0	1	0	0	12	0	8.17796	0
3	64.0602	61	115	21.7745	4	1	1	0	0	0	1	0	0	0	0	1	1	0	9.4	0	10.4449	0
2	50.0561	77	250	29.7077	4	1	1	0	0	0	0	0	1	0	0	0	0	0	7.7	0	18.3107	0
2	57.2567	67	170	26.6814	4	1	0	0	0	0	1	0	1	0	0	0	0	0	9.2	0	17.5496	0
2	63.1431	67	190	29.8204	4	1	1	0	0	0	0	0	1	0	1	0	0	0	10	0	13.5469	0
2	68.167	68	168	25.5977	4	1	1	0	0	0	1	0	0	0	0	0	0	0	13.7	0	11.6879	0
2	48.6023	65	200	33.3513	3	0	0	0	0	0	0	0	1	0	0	0	0	0	12	0	22.6119	0
2	58.6475	63	149	26.4494	3	0	0	0	0	1	1	0	0	0	0	0	1	0	6.3	1	7.05818	0
2	47.7262	72	202	27.4534	4	1	0	0	0	0	0	0	1	0	0	0	0	0	10.1	0	10.59	1
2	54.423	68	180	27.4261	3	0	0	0	0	0	1	0	1	0	0	0	0	0	14	0	14.2834	0
2	64.8049	66	230	37.2006	4	1	1	0	0	1	1	0	0	0	0	1	1	1	9.1	0	1.31691	0
2	62.3518	70	200	28.757	3	0	0	0	0	0	1	0	0	0	0	0	0	0	8.1	0	7.97262	0
2	53.0924	69	241	35.6639	4	1	1	0	0	0	0	0	1	1	0	0	0	1		1	1.7577	0
2	28.9993	66	160	25.8787	4	1	0	0	0	0	0	0	1	0	0	0	0	0	14.5	0	0.449008	0
2	46.9979	72	358	48.655	3	0	0	0	0	0	0	0	0	0	0	1	0	0	4.5	0	12.9993	0
2	66.1328	66	187	30.2457	4	1	0	0	0	1	1	0	0	1	0	0	0	0	3.4	0	10.694	0
2	62.1027	66	240	38.818	3	0	1	0	0	1	0	0	0	0	0	1	1	1	6	1	0.555784	1
2	83.6057	72	195	26.5021	4	1	1	0	0	0	0	1	0	0	0	0	0	0	5.1	0	9.6564	0
2	61.358	66	200	32.3483	4	1	0	0	0	0	1	1	0	0	1	1	0	0	11	0	20.742	0
2	50.7652	67	186	29.1926	4	1	1	0	0	0	0	0	1	0	0	1	0	1	16	0	8.7666	0
2	62.193	64	225	38.7019	3	0	1	0	0	1	1	0	0	0	1	1	0	0	7	1	1.95483	0
2	48.1643	75	255	31.9395	3	0	0	0	0	0	0	0	0	0	0	0	0	0	9.9	0	13.6865	1
2	61.8152	66	220	35.5832	3	0	0	0	0	0	0	0	0	0	0	0	0	0	7.8	0	15.1211	1
2	50.1766	69	189	27.9688	5	1	1	0	0	0	0	0	0	0	0	0	0	0	14	0	9.70842	0
2	39.4962	68	190	28.9498	5	1	1	0	1	0	1	0	1	0	0	0	0	0	12.7	0	0.459959	0
2	63.7262	69	206	30.4845	3	0	1	0	0	0	0	1	1	0	1	0	0	0	10	0	12.1095	0
2	52.219	72	200	27.1816	4	1	1	0	0	0	0	0	1	0	0	0	0	0	8.8	0	0.394251	0
2	66.4778	67	214	33.5872	3	0	1	0	0	1	0	1	1	1	1	0	0	0	4	0	5.86448	0
2	49.4401	68	152	23.1598	4	1	1	0	0	0	0	0	1	1	0	0	0	0	8.3	1	1.19097	1
2	38.2752	71	240	33.5432	4	1	0	0	0	0	1	0	1	0	0	0	0	0	12.9	0	18.9432	0
2	70.4312	75	214	26.8041	4	1	1	0	0	0	0	0	1	0	0	0	0	0	5.8	0	14.0342	0
2	64.3121	69	172	25.4531	3	0	0	0	0	0	1	0	1	0	0	0	0	0	2.4	0	4.35866	0
2	69.922	66	153	24.7465	4	1	1	0	0	0	0	1	0	0	1	1	1	0	5.8	0	9.88912	0
2	49.8919	76	210	25.6155	4	1	0	0	0	0	0	0	0	0	0	0	0	0	8.8	0	9.9603	0
2	60.8378	70	162	23.2932	4	1	1	0	0	0	0	0	0	0	0	0	0	1	12	1	5.31964	0
2	61.4648	68	182	27.7309	3	0	1	0	0	1	1	0	1	0	0	0	0	0	7.5	0	5.46201	1
2	46.2478	63	149	26.4494	4	1	0	0	0	0	1	0	1	1	0	0	0	0	10.9	0	8.46543	0
2	63.7892	76	210	25.6155	4	1	0	0	0	0	0	0	0	0	0	0	0	0	9.5	0	12.512	0
2	45.8891	65	210	35.0189	3	0	1	0	0	0	0	1	1	1	1	1	0	0	5.6	0	13.3388	1
2	39.9863	71	230	32.1456	4	1	0	0	0	0	0	0	1	0	0	0	0	0	11	0	5.61807	0
2	62.1273	72	185	25.143	3	0	1	0	0	0	1	0	1	0	1	0	0	0	9.9	0	13.8398	0
2	64.0657	72	158	21.4735	3	0	0	0	0	0	1	0	1	0	0	0	0	0	8.5	0	11.2225	0
2	56.104	72	165	22.4248	2	0	0	0	0	0	0	1	1	0	0	0	0	0	10.4	0	19.1841	0
2	51.2717	70	185	26.6002	4	1	0	0	0	1	0	0	0	0	0	0	0	0	10.7	1	9.06229	0
2	44.8898	68	267	40.6821	4	1	0	0	0	0	0	1	1	0	1	0	0	0	6	0	23.039	0
2	66.7515	65	128	21.3449	4	1	0	0	0	0	1	1	1	0	0	0	0	0	7	0	8.43532	0
2	64.3559	67	203	31.8608	3	0	1	0	0	1	1	0	1	0	0	1	0	0	8.3	0	8.72279	0
2	63.5236	60	170	33.2703	3	0	0	0	0	0	0	0	1	0	0	0	0	0	13	0	15.9233	0
2	56.2272	64	192	33.0256	4	1	1	0	0	0	1	0	1	0	1	0	0	0	10.2	1	0.506502	0
2	60.1588	68	185	28.188	4	1	1	0	0	0	0	1	1	1	1	0	0	0		0	10.9213	1
2	60.4791	68	182	27.7309	4	1	1	0	0	0	0	0	1	1	0	0	0	0	10	0	13.2786	0
2	50.3107	71	168	23.4802	3	0	0	0	0	1	0	0	1	0	0	0	1	0	7	0	4.98289	1
2	66.8337	69	160	23.6773	4	1	0	0	0	0	0	0	0	0	0	0	0	0	7	0	9.26762	0
2	51.1157	67	213	33.4303	3	0	1	0	0	1	1	0	0	0	0	1	1	0	6.3	0	9.21013	0
2	63.5784	72	170	23.1044	4	1	1	0	0	0	0	0	0	0	1	0	0	0	2.5	0	6.06982	1
2	64.4326	72	165	22.4248	3	0	0	0	0	0	0	0	1	0	0	0	0	0	4	0	5.14716	1
2	84.6489	71	200	27.9527	4	1	1	0	0	0	1	0	1	1	0	1	1	0	3.6	0	8.47912	0
2	71.5838	71	195	27.2538	3	0	0	0	0	0	0	1	1	0	0	0	0	0	3.9	0	13.2539	1
2	82.037	60	278	54.4067	3	0	1	0	0	0	1	0	1	1	0	0	0	0	10.1	0	18.2368	1
2	56.7091	65	189	31.517	3	0	1	0	0	1	1	0	0	0	0	1	1	0	7	0	12.6872	0
2	76.6242	70	184	26.4565	4	1	0	0	0	0	0	0	1	0	0	0	0	0	6	0	7.15948	0
2	75.5975	69	162	23.9732	4	1	1	0	0	1	0	0	1	0	1	0	0	0	6.3	1	10.3244	0
2	68.8542	72	223	30.3075	3	0	1	0	0	1	1	0	0	0	0	1	0	0	9.5	0	7.0883	0
2	76.2053	65	200	33.3513	3	0	1	0	0	0	0	1	0	0	0	0	0	0	20	0	3.29637	0
2	47.3374	72	136	18.4835	4	1	0	0	0	0	0	1	1	0	0	0	0	0	10.7	0	16.5832	1
2	72.6023	59	175	35.4196	3	0	0	0	0	0	1	0	1	0	0	0	0	0	5.4	0	9.17454	0
2	63.8877	68	170	25.9025	4	1	1	0	0	0	0	1	1	1	1	0	0	0	6.9	0	2.9076	0
2	64.6598	71	200	27.9527	3	0	1	0	0	0	1	0	1	1	0	1	0	0	3.1	0	6.44216	0
2	54.0726	71	145	20.2657	4	1	0	0	0	0	0	0	1	0	0	0	0	0	10.8	0	12.7556	1
2	55.5209	67	160	25.1119	4	1	1	0	0	1	0	1	0	0	1	1	1	0	9	0	11.4661	0
2	70.037	69	215	31.8163	4	1	1	0	0	0	0	0	0	1	0	0	0	1	6.4	0	13.0568	0
2	54.9897	68	224	34.1303	3	0	0	0	0	0	1	0	1	0	0	0	0	0	6.5	0	0.342231	0
2	57.076	68	245	37.33	3	0	1	0	0	1	0	0	0	0	0	0	0	0	6.6	0	15.603	0
2	70.0999	71	200	27.9527	3	0	1	0	0	0	1	0	0	0	0	1	0	1	6.9	0	12.7639	0
2	58.5133	65	165	27.5148	4	1	0	0	0	0	0	0	1	0	0	0	0	0	12	0	3.61944	0
2	68.3559	68	200	30.4735	4	1	1	0	0	0	1	1	1	1	0	0	0	0	8.3	0	13.306	0
2	52.2902	65	146	24.3465	4	1	0	0	0	0	1	0	1	0	0	0	0	0	14.6	0	14.7077	1
2	55.1266	67	270	42.3764	4	1	1	0	1	0	0	0	1	0	0	1	0	0	2.7	1	5.03765	0
3	68.731	65	160	26.6811	3	0	0	0	0	0	0	0	1	0	0	0	0	0	3	0	21.2457	0
2	69.848	73	214	28.2929		1	0	0	0	1	0	0	0	0	0	1	0	0	9.3	0	12.4271	0
2	71.4552	70	178	25.5937	3	0	1	0	0	0	0	0	0	0	1	1	0	0	7.2	0	12.2656	0
2	58.9131	71	212	29.6298	4	1	0	0	0	0	1	0	1	0	0	0	1	0	13.6	0	6.68036	1
2	74.0342	66	220	35.5832	3	0	1	0	0	1	0	1	1	1	1	1	1	0	3.1	0	12.5667	0
2	85.7495	69	200	29.5966	4	1	1	0	0	0	0	0	1	1	0	1	0	0	5.9	0	13.6427	0
2	64.0246	69	200	29.5966	4	1	0	0	0	0	0	0	1	0	0	0	0	0	12.1	0	10.3299	0
2	40.2574	69	289	42.7671	4	1	1	0	0	0	1	0	1	0	0	1	0	0	9.2	0	0.717317	0
2	74.6119	71	237	33.1239	3	0	0	0	0	0	0	0	1	0	0	0	0	0	5.1	0	2.96235	0
2	38.1027	75	190	23.798	3	0	1	0	0	0	0	0	1	1	0	0	0	0	10.3	0	18.0534	1
2	60.4244	71	183	25.5767	4	1	0	0	0	0	0	1	1	1	0	0	0	0	6	1	14.6804	0
2	54.3107	72	250	33.977	4	1	1	0	0	0	0	0	1	0	0	0	0	1	7	0	4.98563	0
2	64.1971	66	240	38.818	3	0	0	0	0	0	0	0	0	0	0	0	0	0	5.9	0	14.7926	0
2	65.0732	73	170	22.4757	4	1	0	0	0	0	0	0	1	0	0	0	0	0	9.6	0	20.6297	0
2	62.9843	71	170	23.7598	3	0	0	0	0	0	1	1	1	1	0	0	0	0	4.7	0	8.3258	0
2	78.4832	68	173	26.3596	3	0	1	0	0	1	1	0	1	1	0	1	0	0	4.3	0	7.2115	0
2	77.4784	70	172	24.731	4	1	1	0	0	0	0	1	1	0	0	0	0	0	8.6	0	2.10541	0
2	53.6838	61	153	28.9695	3	0	0	0	0	0	0	0	1	0	0	0	0	0	7.4	0	0.613279	0
2	65.6838	69	179	26.4889	3	0	1	0	0	0	1	0	1	0	0	0	0	0	6.5	0	14.2615	0
2	57.065	73	216	28.5574	4	1	0	0	0	0	0	0	1	0	0	0	0	0	6	0	16.1999	1
2	78.8282	73	142	18.7738	3	0	0	0	0	0	0	0	1	0	0	0	0	0	7	0	8.07392	0
2	66.475	71	240	33.5432	3	0	1	0	0	0	1	0	0	0	0	1	0	0	5.1	0	8.05476	0
2	50.9487	70	244	35.0836		1	1	0	0	1	0	0	1	0	0	1	0	1	8.2	0	13.2813	0
2	61.577	72	264	35.8797	3	0	1	0	0	1	0	0	1	0	0	1	0	0	8.3	0	7.93155	1
2	61.9521	67	163	25.5828	4	1	0	0	0	0	1	1	1	1	0	0	0	0	4.6	0	11.9781	0
2	55.3046	70	220	31.6327	4	1	1	0	0	1	1	0	0	1	0	1	0	0	7.2	0	11.5127	0
2	75.1047	69	157	23.2333	4	1	0	0	0	0	0	1	1	1	0	0	0	0	4	0	9.40452	0
2	60.167	76	205	25.0056	3	0	0	0	0	0	0	0	1	0	0	0	1	0	11	0	2.62834	0
2	67.7043	70	200	28.757	4	1	1	0	0	0	0	0	1	0	0	1	0	0	6.9	0	11.6797	1
2	81.8398	67	140	21.9729	3	0	0	0	0	0	0	0	0	0	0	0	0	0	2.8	0	4.70363	0
2	56.9062	70	165	23.7245	4	1	1	0	0	0	0	1	1	0	0	0	0	0	12	0	16.293	0
2	74.538	72	251	34.1129	3	0	1	0	0	0	1	0	0	1	1	0	0	0	5.4	0	3.75633	0
2	71.8084	66	130	21.0264	3	0	1	0	0	0	0	0	1	1	0	0	0	0	7	0	7.58658	1
2	52.1506	74	190	24.4456	4	1	0	0	0	0	0	0	1	0	0	0	0	0	11.3	0	20.1916	1
2	62.0507	72	265	36.0156	4	1	1	0	0	0	0	0	0	1	1	0	0	0	9	0	1.5551	1
2	62.4422	68	220	33.5208	2	0	1	0	0	1	0	1	1	0	1	0	0	0	4.1	0	13.8261	0
2	56.616	72	185	25.143	3	0	0	0	0	0	0	0	0	0	0	0	0	0	8.7	0	21.9548	0
2	62.5435	70	244	35.0836	3	0	1	0	0	1	1	0	0	1	0	1	1	0	10.2	0	10.6256	0
2	54.0862	66	180	29.1135	4	1	1	0	0	1	0	0	1	0	1	1	0	0	10.7	0	10.5873	0
2	64.1916	70	185	26.6002	4	1	0	0	0	0	1	1	1	0	1	0	0	0	10.8	0	17.3826	0
2	50.6831	69	225	33.2962	3	0	1	0	0	0	0	1	1	1	0	0	0	0	4	1	6.28611	1
2	44.7748	70	219	31.4889	3	0	1	0	0	0	1	0	1	1	1	0	0	0	8	1	15.1786	0
2	52.6899	67	240	37.6679	3	0	1	0	0	1	1	0	0	0	0	0	0	0	4.6	0	4.30664	1
2	53.1307	68	220	33.5208	4	1	0	0	0	0	1	1	1	0	0	1	0	0	7.4	0	17.0267	0
2	53.2156	69	169	25.0091	3	0	0	0	0	0	1	1	1	0	0	0	0	0	10	0	23.7454	0
2	55.9042	72	165	22.4248	4	1	1	0	0	0	1	0	0	0	0	0	0	0	6.9	1	7.33196	0
2	60.7392	70	175	25.1624	4	1	0	0	0	0	0	0	0	0	0	0	0	0	11.2	0	11.2115	1
3	63.1102	65	200	33.3513	3	0	1	0	0	0	0	0	1	0	1	0	0	0	4.2	0	14.0342	0
2	48.9802	68	234	35.654	4	1	0	0	0	0	1	0	1	0	0	0	0	0	9.1	1	1.94661	0
2	54.7296	79	204	23.0296	3	0	1	0	0	0	1	0	1	1	0	0	0	0	5.5	0	5.04038	1
2	61.9466	71	157	21.9428	4	1	1	0	0	0	0	1	0	1	0	1	0	0	12.4	1	11.154	0
2	73.7166	71	210	29.3503	3	0	1	0	0	0	0	0	1	0	0	0	0	0	6.1	0	13.5661	0
2	54.36	70	145	20.8488	4	1	0	0	0	0	0	0	0	0	0	0	0	0	9.2	0	11.4853	1
2	72.3532	67	140	21.9729	4	1	1	0	0	0	1	1	0	0	0	1	0	0	5.4	0	11.4251	1
2	54.4805	65	151	25.1803	3	0	0	0	0	0	0	0	1	0	0	0	0	0	2.5	0	13.9138	0
2	68.7748	69	185	27.3768	4	1	1	0	0	1	1	0	0	1	0	1	1	0	10.2	0	11.3374	1
2	54.7105	73	190	25.1199	4	1	1	0	1	0	0	1	0	1	1	1	0	1	10.5	0	0.695414	0
2	42.2943	71	200	27.9527	4	1	0	0	0	0	1	0	1	0	0	0	0	0	14.1	0	17.7112	1
2	62.7926	70	198	28.4694	4	1	1	0	0	1	0	0	1	0	0	0	0	0	6.3	0	18.7598	0
2	62.5599	72	175	23.7839	3	0	0	0	0	0	1	0	1	0	0	0	0	0	3.7	0	8.87337	1
2	62.5599	72	175	23.7839	3	0	0	0	0	0	1	0	1	0	0	0	0	0	3.7	0	8.87337	1
2	52.063	69	212	31.3724	4	1	0	0	0	0	0	1	1	0	1	0	0	1	3.7	0	3.3347	0
2	64.011	68	160	24.3788	4	1	0	0	0	0	1	1	0	0	0	0	0	0	7.1	0	15.8467	0
2	35.3648	67	215	33.7442	4	1	0	0	0	0	0	0	1	0	0	0	0	0	17	0	2.39562	0
2	50.3491	72	235	31.9384	3	0	1	0	0	0	1	0	1	1	0	0	0	0	8.1	0	19.6605	0
2	42.5243	74	252	32.4225	4	1	0	0	0	0	0	0	1	0	0	0	0	0	7.5	1	1.51403	1
2	68.1561	71	203	28.372	3	0	1	0	0	0	1	0	1	0	1	0	0	0	2.3	0	0.774812	0
2	88.5749	68	165	25.1406	4	1	1	0	0	0	0	1	1	0	0	0	0	0	3.3	0	5.27858	0
2	82.8994	68	181	27.5785	3	0	0	0	0	1	1	1	0	0	0	0	1	0	4.7	0	4.62423	0
2	61.0322	68	185	28.188	4	1	1	0	0	0	0	0	1	0	1	0	0	0	11	0	13.6537	0
2	63.885	70	196	28.1819	4	1	0	0	0	0	0	0	1	0	0	0	0	0		0	15.4059	0
2	58.9514	68	215	32.759	4	1	1	0	0	0	1	0	1	1	0	0	0	0	7.6	0	17.0924	0
2	74.2834	71	160	22.3621	4	1	1	0	0	0	1	1	0	0	0	1	1	0	6	0	0.427105	1
2	73.2074	72	190	25.8225	4	1	0	0	0	1	1	0	0	0	0	0	0	0	11	0	17.5852	0
2	63.8111	75	260	32.5657	4	1	0	0	0	0	0	0	1	0	0	0	0	0		0	3.02533	0
2	78.4586	66	135	21.8351	2	0	1	0	0	0	0	0	1	0	1	1	0	0	2	0	3.78645	0
2	54.0507	67	184	28.8787	4	1	1	0	0	0	1	0	0	0	0	0	0	0	11	0	12.9363	0
2	72.5421	73	195	25.7809	3	0	0	0	0	0	0	0	1	0	0	0	0	0	10	0	14.308	1
2	58.4887	70	268	38.5344	4	1	1	0	0	0	0	1	0	0	1	0	0	0	5.9	0	4.9473	0
2	75.6167	52	187	48.7242	3	0	1	0	0	0	1	1	0	0	0	0	0	0	6.4	0	11.8193	0
2	59.1157	71	229	32.0058	3	0	0	0	0	0	0	0	1	0	0	0	0	0	10	1	5.74675	0
2	54.0671	72	180	24.4634	4	1	0	0	0	0	0	0	0	0	0	0	0	0	10	1	4.82957	1
2	55.2444	70	215	30.9138	3	0	1	0	0	0	0	0	1	0	1	0	0	0	5	0	18.1711	1
2	61.911	72	219	29.7638	3	0	1	0	0	0	1	0	0	0	0	1	0	0	7.1	0	12.4928	0
2	63.7481	67	232	36.4123	3	0	1	0	0	0	0	1	1	1	1	1	0	0	4.9	0	18.0917	0
2	51.9261	71	265	37.0373	3	0	1	0	1	0	1	0	0	0	0	0	0	0	8.8	0	5.71663	1
2	71.6879	68	184	28.0356	3	0	0	0	0	0	0	0	0	0	0	0	0	0	7.1	0	3.16496	0
2	42.5982	74	310	39.8849	4	1	0	0	0	0	0	0	0	0	0	0	0	0	10.2	0	12.5448	1
2	70.0726	66	166	26.8491		1	0	0	0	0	0	0	0	0	0	0	0	0	13.1	0	10.8337	0
2	40.3997	66	135	21.8351	4	1	0	0	0	0	0	0	1	0	0	0	0	0	5.6	0	4.93087	1
2	55.1239	68	205	31.2353	4	1	0	0	1	0	0	1	1	1	0	0	0	0	8.3	0	0.246407	0
3	60.0712	62	152	27.8593	4	1	1	0	0	0	1	0	1	0	0	1	0	1	6.5	0	8.31485	0
2	60.7529	64	185	31.8216	4	1	0	0	0	0	0	0	1	0	0	0	0	0	15.1	0	12.386	0
2	63.9836	74	175	22.5157	4	1	0	0	0	0	0	1	0	1	0	0	1	1	7	0	11.0034	1
2	39.6304	70	175	25.1624	3	0	1	0	0	0	0	0	1	0	0	0	0	0	16	0	22.4778	0
2	44.1369	70	205	29.4759	3	0	0	0	0	0	0	1	1	0	0	0	0	0	7.1	1	12.7611	1
2	59.1841	70	174	25.0186	4	1	0	0	0	0	1	0	1	0	0	0	0	0	13.5	0	9.92197	0
2	46.3463	68	195	29.7116	4	1	0	0	0	0	1	0	1	0	0	0	0	0	10.7	0	13.2129	0
2	41.7851	66	140	22.6438	4	1	0	0	0	0	0	0	1	0	0	0	0	0	12.8	0	11.1595	1
2	55.5784	72	220	29.8998	4	1	0	0	0	0	1	0	1	0	0	0	1	0	8.8	1	2.53251	0
2	52.1916	68	197	30.0164	4	1	0	0	0	0	0	0	0	0	0	0	0	0	5.4	0	3.6386	0
2	71.154	74	237	30.4926	4	1	1	0	0	1	0	0	0	1	0	0	0	0	5.9	0	6.73511	0
2	66.0014	62	115	21.0778	4	1	0	0	0	1	0	1	0	0	0	1	0	0	5.6	0	2.91581	0
2	72.0274	71	194	27.1141	3	0	1	0	0	0	1	0	1	0	0	1	0	1	5	0	9.97399	1
2	62.6995	72	170	23.1044	3	0	1	0	0	0	1	1	1	1	0	0	0	0	7.4	0	18.3244	0
2	56.6324	73			3	0	1	0	0	0	0	0	1	0	0	0	0	0	8	0	14.5489	0
2	40.5202	68	173	26.3596	4	1	1	0	0	0	0	1	1	1	0	0	1	1	16.3	0	9.38261	0
2	78.1985	72	210	28.5407	4	1	0	0	0	1	0	0	0	0	0	0	0	0	7.8	0	14.1081	0
2	47.6742	70	200	28.757	3	0	0	0	0	0	1	1	1	1	0	0	0	0	3.9	0	1.13895	0
2	69.6099	69	200	29.5966	4	1	1	0	0	0	0	1	1	1	1	0	0	0	11	0	8.13963	0
2	61.8207	68	165	25.1406	4	1	0	0	0	0	0	0	1	0	0	0	0	0	12.2	0	9.77413	1
2	53.6591	68	198	30.1687	3	0	0	0	0	0	0	0	1	0	0	0	0	0	10	0	3.94798	0
2	60.0246	69	223	33.0002	4	1	1	0	0	0	1	1	0	1	1	1	1	1	5.1	0	9.10062	0
2	73.1937	73	240	31.7304	4	1	1	0	0	0	1	1	0	0	0	0	0	0	6.9	0	8.73648	0
2	45.2895	65	157	26.1808	4	1	0	0	0	0	0	0	1	0	0	0	0	0	9	0	15.6934	1
2	63.7864	69	170	25.1571	3	0	0	0	0	0	1	0	0	0	0	0	0	0	12.5	0	0.747433	0
2	39.4305	70	153	21.9991	4	1	0	0	0	0	0	0	1	0	0	0	0	0	8.9	0	15.5838	0
2	48.4435	73	275	36.3577	3	0	0	0	0	0	0	0	0	0	0	0	0	0	12.3	1	1.97399	0
2	48.2218	79	330	37.2537	4	1	1	0	0	0	0	0	1	0	1	0	0	0	6.3	0	9.33881	0
2	46.0616	67	179	28.094	3	0	1	0	0	1	1	0	1	0	0	1	0	0	13	0	9.8371	0
2	51.3155	74	179	23.0303	3	0	1	0	0	0	0	1	1	0	1	0	0	0	10.2	1	10.5435	1
2	59.1321	69	185	27.3768	4	1	1	0	0	1	1	1	1	0	0	1	0	0	6.7	0	11.8467	0
2	74.7926	74	162	20.8431	3	0	0	0	0	0	0	0	0	0	0	0	0	0	3.5	0	5.42916	0
2	61.9603	69	220	32.5563	4	1	1	0	0	0	0	0	0	0	0	0	0	0	7.6	0	13.8179	0
3	76.2847	60	179	35.0316	3	0	0	0	0	0	1	0	0	0	0	0	0	0	2.3	0	7.95346	0
2	54.0507	68	180	27.4261	3	0	0	0	0	0	1	1	0	0	0	0	0	0	15	0	22.2916	0
2	70.1383	65	167	27.8484	3	0	1	0	0	0	0	0	1	1	0	1	0	0	9.6	0	14.9541	1
2	63.3621	69	205	30.3365	3	0	1	0	0	0	0	0	1	0	1	0	0	0	6.2	0	19.6687	0
2	68.0027	71	307	42.9073	3	0	1	0	0	0	1	0	1	0	0	0	0	0	6.5	0	11.3922	0
2	75.2745	68	168	25.5977	3	0	1	0	0	0	0	0	0	0	1	1	0	0	6.4	0	13.9767	0
3	31.9836	64	118	20.297	4	1	0	0	0	0	0	0	1	0	0	0	0	0	13.3	0	0.980151	0
2	48.6598	68	190	28.9498	3	0	1	0	0	0	1	1	0	1	0	0	0	0	10.9	1	10.3546	1
2	65.1773	71	236	32.9841	3	0	1	0	0	1	1	1	1	0	0	1	0	0	7.8	1	9.36893	0
2	48.1396	69	190	28.1168	3	0	1	0	0	0	0	0	1	0	0	0	0	0	11.3	0	17.2731	0
2	47.9233	71	230	32.1456	3	0	0	0	0	0	0	0	1	0	0	0	0	0	10.5	0	16.7009	0
2	46.3409	69	177	26.193	3	0	1	0	0	0	1	1	1	1	0	0	1	0	8.5	0	8.9692	0
2	67.1211	74	204	26.2468	4	1	0	0	0	0	0	0	1	0	0	0	0	0	8	0	7.72074	0
2	63.6057	75	240	30.0607	4	1	1	0	0	0	0	1	0	0	1	0	0	0	6.8	0	10.1164	0
2	59.1786	62	120	21.9942	3	0	1	0	0	0	0	0	1	0	0	0	0	0	4.6	1	6.63107	1
2	57.9055	69	230	34.0361	4	1	0	0	0	0	0	0	1	0	0	0	0	0	9.5	0	5.45106	0
2	51.822	67	225	35.3137	4	1	1	0	0	0	0	1	1	1	1	0	0	0	11.3	0	1.16632	0
2	59.8138	69	199	29.4486	4	1	0	0	0	0	1	0	0	0	0	0	0	0	9.6	1	2.58453	0
2	46.0589	70	212	30.4824	3	0	1	0	0	0	1	1	1	1	1	1	0	0	3.5	0	4.42984	1
2	64.0192	63	155	27.5144	4	1	1	0	0	0	0	1	1	0	0	0	0	0	8.8	0	8.64613	0
2	89.8782	63	130	23.0766	4	1	0	0	0	0	0	0	0	0	1	0	0	0	8	0	15.7755	0
2	43.1513	60	260	50.8839	3	0	0	0	0	0	0	1	1	0	0	0	0	0	8.1	0	16.9172	1
2	65.7166	67	250	39.2374	3	0	1	0	0	0	0	0	0	1	1	0	0	0	4.8	0	17.2786	0
2	51.8549	67	303	47.5557	3	0	1	0	0	1	0	0	0	1	1	1	1	1	3.9	0	9.65092	0
2	72.3723	72	187	25.4148	4	1	0	0	0	1	1	0	0	0	0	0	0	0	10.2	1	3.12936	1
2	76.8679	70	225	32.3516	4	1	1	0	0	0	0	0	1	1	1	1	1	0	3.9	0	4.64613	0
2	53.4867	70	222	31.9203	4	1	0	0	0	0	1	1	0	1	0	1	1	0	5	0	10.8966	0
2	49.3936	67	154	24.1702	4	1	0	0	0	0	1	0	1	0	0	0	0	0	14.9	0	17.963	1
2	76.5503	72	193	26.2302	3	0	0	0	0	0	0	0	1	0	0	0	0	0	4.3	0	0.353183	0
2	57.2402	71	175	24.4586	4	1	0	0	0	0	1	0	1	0	0	0	0	0	8.3	0	17.4401	0
2	52.7803	69	329	48.6864	3	0	1	0	0	1	0	0	0	0	0	0	0	0	6.9	0	8.68994	0
2	54.1821	68	162	24.6835	4	1	1	0	0	0	1	0	1	1	0	1	0	0	14	0	12.3176	0
2	64.5695	68	198	30.1687	4	1	1	0	0	0	1	0	0	0	0	1	1	1	7	0	8.85969	0
2	77.3333	69	195	28.8567	3	0	0	0	0	1	0	1	1	0	0	0	0	0	3.5	0	1.76318	0
2	44.1478	64	148	25.4573	4	1	0	0	0	1	1	1	0	0	0	0	0	0	9	0	13.076	0
2	64.167	76	208	25.3715	3	0	0	0	0	0	0	0	0	0	0	0	0	0	7.3	0	10.0479	1
2	53.9548	69	182	26.9329	4	1	0	0	0	1	0	0	0	0	0	0	0	0	10.1	0	18.4093	0
2	79.1321	68	180	27.4261	4	1	1	0	0	0	1	0	1	0	0	0	1	0	7	0	5.38535	0
2	52.9336	68	265	40.3774	4	1	1	0	0	1	1	0	1	1	0	1	1	0	10.7	0	12.9172	0
2	70.5489	72	214	29.0843		1	1	0	0	0	0	0	1	0	0	1	1	0	6.2	0	13.4209	0
2	40.271	67	165	25.8967	3	0	0	0	0	0	0	0	1	0	0	0	0	0	9.5	0	21.4045	0
2	51.937	70	158	22.718	3	0	0	0	0	0	0	0	1	0	0	0	0	0	5.1	0	0.402464	1
2	72.2738	68	200	30.4735	3	0	1	0	0	0	0	0	1	1	0	0	0	0	5.6	0	8.74196	0
2	63.0746	71	278	38.8542		1	1	0	0	1	0	0	1	1	0	0	1	1	7.7	0	0.208077	1
2	50.5708	74	185	23.8023	4	1	0	0	0	0	0	0	1	0	0	0	0	0	11.1	0	20.4216	0
2	63.5236	68	165	25.1406	3	0	1	0	0	0	0	1	1	0	0	0	0	0	4.7	0	8.2601	0
2	61.076	66	197	31.8631	2	0	0	0	0	0	1	1	1	1	0	0	0	0	4.9	0	5.8809	0
2	62.1684	72	225	30.5793	3	0	0	0	0	0	1	1	1	0	0	0	0	0	7	0	0.0821355	0
2	56	68	206	31.3877	3	0	1	0	0	0	0	1	0	1	0	0	0	0	8.4	0	3.64682	0
2	61.0021	74	200	25.7322	4	1	1	0	0	0	0	1	1	0	0	1	0	0		0	0.733744	1
2	79.0007	73	210	27.7641	3	0	1	0	0	0	0	1	0	0	1	0	0	0	3.8	0	7.07187	0
3	60.8405	64	155	26.6613	3	0	0	0	0	0	0	0	1	0	0	0	0	0	8.1	0	17.7714	0
2	52	69	192	28.4127	3	0	1	0	0	0	0	0	1	0	0	1	0	0	11.8	0	8.67077	0
2	77.8261	68	195	29.7116	3	0	1	0	0	0	0	0	1	0	0	0	0	1	5.5	0	0.11499	0
2	67.6715	68	170	25.9025	4	1	0	0	0	0	0	1	1	0	0	0	0	0	8.2	0	21.2621	0
2	77.0322	72	188	25.5507	4	1	1	0	0	0	0	1	0	1	1	0	0	0	4.8	0	17.6345	0
2	67.8467	68	169	25.7501	4	1	1	0	0	1	1	0	0	0	1	1	1	0	11.3	0	10.8118	0
2	68.8487	66	221	35.7449	4	1	1	0	0	0	1	0	0	1	0	0	0	0	9.6	0	3.14305	0
2	24.8652	73	164	21.6824	4	1	0	0	0	0	0	0	0	0	0	0	0	0	12.3	0	1.99042	0
2	81.1882	72	216	29.3561	3	0	0	0	0	0	0	1	0	1	0	0	0	0	3.7	0	0.240931	0
2	63.5975	71	247	34.5215	4	1	1	0	0	0	1	1	1	1	0	1	1	0	5	0	11.436	0
2	65.1034	68	239	36.4158	3	0	1	0	0	0	0	0	1	0	0	0	0	1	4.2	0	11.4743	1
2	69.577	74	240	30.8786	4	1	0	0	0	0	0	0	0	0	0	0	1	0	11.3	0	9.14716	0
2	53.1581	71	214	29.9093	4	1	1	0	0	0	1	0	1	0	1	1	0	0	16	1	11.7892	0
2	64.2628	70	212	30.4824	3	0	1	0	0	0	0	1	1	0	1	0	0	0	4.7	0	10.6804	0
2	75.1677	68	299	45.5579	3	0	0	0	0	0	0	0	1	0	0	0	0	0	4.1	1	9.1937	0
2	59.7974	72	216	29.3561	3	0	1	0	0	1	1	0	0	0	0	1	0	0	9.5	0	10.6393	0
2	39.5236	68	160	24.3788	5	1	0	0	0	0	0	0	1	0	0	0	0	0	12.3	0	2.31622	1
2	78.8446	72	225	30.5793	3	0	1	0	0	0	0	0	0	0	0	0	1	1	6.3	0	1.50582	0
2	62.4312	69	185	27.3768	3	0	1	0	0	0	0	0	1	0	0	0	0	0	2.8	0	1.91376	1
3	72.2108	68	140	21.3314	4	1	0	0	0	0	0	0	0	0	1	0	0	0	8	0	9.63176	0
2	60.7283	67	183	28.7218	3	0	0	0	0	0	0	0	0	0	0	0	0	0	4.6	0	0.982888	1
2	56.5448	68	187	28.4927	3	0	1	0	0	1	1	0	1	0	0	1	1	0	7	1	2.86379	1
2	51.7317	68	197	30.0164	4	1	0	0	0	0	0	1	1	0	0	0	0	0	7.9	0	3.22519	1
2	62.308	74	214	27.5334	3	0	0	0	0	0	0	0	1	0	0	0	0	0	8	1	8.72827	0
2	67.4853	72	180	24.4634	3	0	0	0	0	0	0	0	1	0	0	0	0	0	2.3	0	12.5366	0
2	58.8939	68	220	33.5208	4	1	1	0	0	0	1	0	1	0	1	0	1	0	5.8	0	10.705	0
3	48.3943	67	155	24.3272	4	1	0	0	0	0	0	0	1	0	0	0	0	0		0	5.73032	0
2	43.2772	68	181	27.5785	5	1	1	0	0	0	0	1	0	0	0	0	0	0	10	0	14.1136	1
2	56.0219	68	165	25.1406	4	1	1	0	0	0	1	0	1	0	0	0	0	0	5.1	0	5.56331	1
2	42.1273	71	235	32.8444	4	1	0	0	0	0	1	0	1	0	0	0	1	0	15.3	0	13.0376	0
2	54.4997	71	168	23.4802	4	1	1	0	1	0	1	0	0	0	0	0	0	1	12	1	5.4757	1
2	47.9206	77	300	35.6492	5	1	0	0	0	0	1	0	0	0	0	0	0	0	12.8	0	12.835	0
2	62.4394	69	169	25.0091	4	1	0	0	0	0	1	1	0	1	0	1	1	1	10.2	0	8.86242	0
2	61.295	70	213	30.6262	3	0	1	0	0	1	1	0	0	1	0	1	1	0	7	0	9.48939	1
2	43.3183	65	185	30.85	3	0	1	0	0	0	1	1	1	0	0	0	0	0	11.1	1	13.2238	0
2	38.9624	63	130	23.0766	3	0	0	0	0	1	0	1	1	0	0	0	0	0	5.1	0	7.0089	0
2	70.1109	67	160	25.1119	3	0	1	0	0	0	1	1	1	1	0	1	0	0	3.2	0	15.5428	0
2	43.6988	65	185	30.85	4	1	0	0	0	0	0	0	0	0	0	0	0	0	13	0	7.90144	0
2	64.219	64	141	24.2532	4	1	1	0	0	0	1	1	1	0	1	1	0	1	11.1	0	1.41547	0
2	64.4326	66	179	28.9518	4	1	0	0	0	0	0	0	1	1	0	0	0	0	13.5	0	10.3874	0
2	68.95	63	148	26.2718	4	1	1	0	0	1	0	0	1	0	1	1	0	0	4.6	1	14.1109	0
2	51.5866	66	388	62.7558	3	0	1	0	0	0	0	0	1	0	1	0	0	0	6.3	0	18.3655	0
2	62.0671	65	184	30.6832	4	1	1	0	0	0	0	0	1	0	0	0	1	1	6.6	0	5.99863	0
2	78.1081	66	140	22.6438	3	0	0	0	0	0	0	0	1	0	0	0	0	0		0	1.77687	0
2	74.8775	68	128	19.503	4	1	1	0	0	0	0	0	0	0	0	0	0	0	3.3	0	0.246407	1
2	56.104	71	238	33.2637	3	0	1	0	1	1	1	0	1	0	0	1	0	0	8.1	0	12.5558	0
2	60.1123	73	173	22.8723	4	1	1	0	0	0	0	0	1	1	0	0	0	0	4.2	0	16.5749	0
2	40.2272	72	191	25.9584	4	1	0	0	0	0	0	0	1	0	0	0	0	0	16.2	0	14.2368	0
2	53.5222	69	216	31.9643	3	0	1	0	0	0	0	0	1	0	0	0	0	0	6.5	0	15.1923	1
2	59.5729	70	185	26.6002	4	1	0	0	0	0	0	0	0	0	0	0	0	0	11.9	0	6.48049	1
2	65.7796	72	190	25.8225	4	1	0	0	0	0	0	0	1	0	0	0	0	0	12.9	0	10.2122	0
2	63.1869	69	153	22.6414	4	1	1	0	1	0	1	1	0	1	1	0	0	1		0	10.1574	0
2	51.6879	67	153	24.0133		1	0	0	0	0	0	0	0	0	0	0	0	0	8.5	1	1.33333	1
2	80.3395	65	154	25.6805	4	1	1	0	0	0	1	0	1	1	0	1	1	0	9	0	7.53183	0
2	70.9651	69	175	25.897	3	0	1	0	0	1	0	0	0	0	1	1	0	0	5.2	0	10.1629	0
2	58.3628	71	184	25.7164	4	1	0	0	0	0	1	1	0	0	0	0	0	0	13.5	0	11.0472	1
2	48.6872	67	145	22.7577	4	1	0	0	1	0	0	0	1	0	0	0	0	0	13.2	0	1.12526	1
2	51.4196	71	204	28.5117	5	1	1	0	0	0	0	0	1	0	1	0	0	0	12.6	0	17.117	0
2	67.6605	69	200	29.5966	3	0	1	0	0	0	0	0	1	0	0	0	0	0	15.8	0	11.4196	0
2	72.7775	70	260	37.3841	4	1	1	0	0	0	1	1	1	1	0	0	0	0	4.3	0	4.96372	0
2	52.4162	73	271	35.8289	4	1	1	0	0	1	1	1	1	0	0	1	0	0	3.7	0	12.627	0
2	60.1643	70	198	28.4694		1	1	0	0	0	0	1	1	0	0	1	1	0	9	0	12.8186	0
2	38.5024	66	187	30.2457	4	1	0	0	0	0	0	0	1	0	0	0	0	0	9.3	0	19.0418	1
2	64.6516	72	207	28.1329	2	0	0	0	0	0	1	1	1	0	0	0	0	0	2.5	0	21.807	0
2	51.0554	72	226	30.7152	3	0	0	0	0	0	0	0	0	0	0	0	0	0	4.1	0	1.2293	1
2	60.6708	68	182	27.7309	4	1	1	0	0	0	0	1	0	0	0	0	1	1	3.7	0	9.52772	1
2	47.5044	69	185	27.3768	4	1	0	0	0	0	1	0	1	0	0	0	0	0	8	0	2.29979	1
2	64.4134	71	206	28.7912	3	0	0	0	0	1	0	0	1	0	0	1	0	0	6.6	0	11.8084	0
2	57.5332	67	119	18.677	4	1	1	0	0	0	0	0	1	1	0	0	0	0	8.8	0	13.7248	0
2	56.5722	72	175	23.7839	3	0	0	0	0	0	0	0	1	0	0	0	0	0	6.6	0	5.859	0
2	55.3402	68	145	22.0933	4	1	0	0	0	0	0	0	0	0	0	0	0	0	10.5	0	10.2998	0
2	50.5325	66	190	30.7309	3	0	1	0	0	0	0	1	1	1	0	0	0	0	13.3	0	17.6646	0
2	85.3032	70	278	39.9723	3	0	1	0	0	1	0	0	0	0	1	0	0	0	4	0	15.4634	1
2	79.9014	72	192	26.0943	4	1	0	0	0	0	0	1	1	0	0	0	0	0	8.7	0	0.501027	0
2	50.9268	68	210	31.9972	3	0	1	0	0	0	0	0	1	0	0	1	0	0	9.8	0	4.02464	0
2	46.6858	71	198	27.6731	5	1	0	0	0	0	1	0	1	0	0	0	0	0	15.7	0	15.5811	1
2	66.1273	69	153	22.6414	4	1	1	0	0	0	0	1	0	0	0	0	0	0	10.1	0	1.33607	0
2	71.7536	67	184	28.8787	3	0	0	0	0	1	1	0	0	0	0	0	0	0	4.6	0	13.2293	0
2	63.8084	70.5	191	27.0748	4	1	1	0	0	0	1	0	1	1	0	0	0	1	8.5	0	8.62423	1
2	49.1773	70	210	30.1949	3	0	0	0	0	0	1	0	1	0	0	0	0	0	10.7	0	11.4524	0
2	43.0527	71	163	22.7814	3	0	0	0	0	0	0	0	0	0	0	0	0	0	10.2	0	5.95209	0
2	70.4449	72	190	25.8225	3	0	0	0	0	0	0	0	1	0	0	0	0	0	5.9	0	16.2683	0
2	48.1697	71	169	23.62	4	1	0	1	1	0	0	0	1	0	0	0	0	0	10.3	0	0.164271	1
2	72.7584	73	190	25.1199	4	1	0	0	0	1	1	1	1	0	1	0	0	0	4.1	0	8.89254	0
2	56.1177	71	206	28.7912	4	1	1	0	0	0	0	1	1	1	0	1	0	0	4.8	1	0.969199	0
2	47.3238	71	230	32.1456	5	1	1	0	0	1	1	0	0	1	0	0	0	0	14.9	0	6.09719	0
2	53.7522	61	177	33.5138	4	1	1	0	0	0	0	0	0	0	0	0	0	0	13.2	0	3.59206	1
2	61.1581	70	196	28.1819	4	1	0	0	0	0	0	0	1	0	0	0	0	0	9.5	0	20.1369	0
2	70.3217	72	192	26.0943	3	0	1	0	0	0	0	1	1	0	0	0	0	0	5	0	9.013	0
2	63.9973	67	170	26.6814	4	1	1	0	0	0	0	1	1	1	0	0	0	0	5.8	0	20.8378	0
2	65.7084	71	240	33.5432	3	0	1	0	0	1	1	1	1	1	1	1	1	1		0	7.96441	0
2	56.6653	68	160	24.3788	3	0	1	0	0	0	0	0	1	1	0	0	0	0	11	0	7.74264	1
2	62.9295	70	190	27.3192	3	0	1	0	0	0	0	0	0	0	0	0	0	0	7	0	8.47365	0
2	44.5339	72	186	25.2789	4	1	0	0	0	0	0	0	1	0	0	0	0	0	11.7	0	15.989	1
2	64.4435	67	186	29.1926	4	1	1	0	0	0	1	1	1	1	0	1	1	0	4.5	0	8.72005	0
2	23.5291	69	240	35.5159	4	1	0	0	0	0	0	0	0	0	0	0	0	0	10.3	0	9.06776	0
2	56.2108	69	163	24.1212	4	1	0	0	0	0	1	0	1	0	0	0	0	0	10.2	0	1.33333	0
2	37.9357	72	185	25.143	3	0	0	0	0	0	0	0	0	0	0	0	0	0	13.3	0	2.68309	1
2	54.9185	72	165	22.4248	4	1	0	0	0	0	0	0	1	1	0	0	0	0	8.6	0	0.156057	0
2	44.4408	69	220	32.5563	4	1	0	1	1	0	0	0	1	0	0	0	0	0	12.7	0	3.72895	0
2	75.0938	69	190	28.1168	4	1	1	0	0	1	1	0	0	0	0	1	0	0	6.5	0	6.44764	1
2	47.1348	72	142	19.2989	4	1	1	0	0	0	1	1	0	0	0	0	0	0	8.3	0	20.0849	1
3	74.924	60	160	31.3132	4	1	0	0	0	0	0	0	1	0	0	0	0	0	3.1	0	7.26078	0
2	42.256	61	145	27.4548	5	1	0	1	1	0	0	0	1	0	0	0	0	0	12.8	0	6.78713	0
2	49.5031	71	250	34.9408	3	0	0	0	0	0	0	0	0	0	0	0	0	0	7.1	0	10.1739	0
3	52.1451	61	142	26.8868	3	0	1	0	0	0	1	0	1	1	0	0	0	0	8.5	0	12.4736	0
2	64.1068	71	273	38.1554	3	0	0	0	0	0	1	1	1	1	0	0	1	0	6	0	11.5537	0
2	55.3593	73	302	39.9274	4	1	1	0	0	0	0	0	1	1	0	0	0	1	5.4	0	11.8248	1
2	51.4333	71	222	31.0275	3	0	1	0	0	0	1	0	1	0	0	0	0	0	6.4	1	5.577	0
2	61.1691	69	186	27.5248	4	1	1	0	0	0	1	0	1	1	0	1	1	0	10.2	0	10.2943	1
2	59.269	70	215	30.9138	3	0	0	0	0	1	1	0	1	1	0	0	0	0	7.1	0	10.6338	0
2	72.167	65	170	28.3486	4	1	1	0	0	0	0	1	1	1	0	1	0	0	4.3	0	15.4579	0
2	40.4107	72	246	33.4334	3	0	0	0	0	0	0	0	1	0	0	0	0	0	13.8	0	18.5489	0
2	66.1465	70	162	23.2932	4	1	0	0	0	0	1	0	1	0	0	0	0	0	11	0	8.54757	0
2	51.0253	70	170	24.4435	3	0	0	0	0	1	0	0	1	0	0	0	0	0	4.3	0	18.3463	0
2	64.3587	70	160	23.0056	3	0	0	0	0	0	0	0	0	1	0	0	0	0	4.9	0	5.12252	0
3	44.178	64	189	32.5096	4	1	1	0	0	0	0	0	1	0	1	0	0	0	9.5	1	1.80424	0
2	70.1602	65	227	37.8538	4	1	1	0	0	1	0	0	1	0	1	1	0	0	4.6	0	8.96099	0
2	51.269	71	213	29.7696	3	0	1	0	0	0	0	0	1	0	1	1	0	0	9	0	3.41136	0
2	53.7659	73	174	23.0045	3	0	0	0	0	0	0	0	0	1	0	0	0	0	5	0	3.20329	0
2	46.3162	68	150	22.8551	4	1	1	0	1	0	0	1	1	0	0	0	0	0	5	0	11.1184	1
2	61.588	69	201	29.7446	4	1	1	0	0	1	0	1	0	1	0	1	1	1	7.6	0	9.87817	0
2	57.2047	68	190	28.9498	4	1	1	0	0	0	1	1	0	1	1	1	1	1	2.27	0	1.71937	0
2	74.5435	71	173	24.1791	3	0	1	0	0	0	0	1	1	0	0	0	0	0	8	0	15.1869	0
2	78.2998	60	158	30.9218	4	1	1	0	0	1	0	0	1	0	0	0	0	0	7.7	0	7.31828	0
2	52.8268	71	225	31.4467	3	0	0	0	0	0	1	0	0	0	0	0	0	0	8.4	0	15.9754	0
2	66.9021	72	348	47.296	4	1	1	0	0	0	1	0	1	0	1	0	0	0	4.1	0	15.3703	0
2	56.1588	68	177	26.969		1	0	1	0	0	0	0	1	0	0	0	0	0	15.2	1	2.12731	0
2	72.3723	63	224	39.7628	3	0	1	0	0	1	1	1	1	0	0	1	0	0	5.7	0	2.68036	0
2	64.9008	73	220	29.0862	4	1	1	0	0	1	1	0	0	1	1	0	1	0	10.7	0	13.1608	0
2	42.4148	68	167	25.4454	2	0	0	0	0	1	0	0	1	1	0	0	0	0	9	0	3.97262	1
2	75.8549	69	300	44.3949	3	0	1	0	0	0	0	1	0	0	0	0	0	0	1	0	12.6927	0
2	43.3374	70	313	45.0047	4	1	1	0	0	1	0	0	1	0	0	0	0	0	10.6	0	15.7591	1
2	43.4798	72	370	50.2859	4	1	0	0	0	0	1	0	0	0	0	0	0	0	6.7	0	9.73032	1
2	61.3251	71	225	31.4467	4	1	0	0	0	0	1	1	1	0	0	0	0	0	10.2	0	19.5893	0
2	56.0958	75	275	34.4445	3	0	1	1	1	0	0	0	1	1	0	0	0	1	7.5	0	7.52361	0
3	59.0007	68	171	26.0548	3	0	1	0	0	0	0	0	0	1	0	0	0	0	4.8	0	12.0794	0
2	46.3874	68	180	27.4261	3	0	1	0	0	0	1	1	0	1	0	0	0	0	12	0	22.4832	0
2	74.809	68	195	29.7116	4	1	0	0	0	0	1	0	0	0	0	0	0	0	4.3	0	3.35934	0
2	63.9535	64	174	29.9295	3	0	1	0	0	0	0	0	0	1	1	0	0	0	4	0	4.4052	0
2	64.7036	73	209	27.6319	4	1	1	0	0	1	0	1	1	1	0	0	0	0	4	0	5.15811	0
3	62.4997	66	140	22.6438	4	1	1	0	0	0	0	0	0	1	1	1	0	0	6.6	0	2.42026	0
2	56.5092	70	230	33.0706	3	0	1	0	0	0	1	0	0	0	0	1	1	0	7	0	2.51882	1
2	71.9124	71	235	32.8444	4	1	1	0	0	0	0	0	1	0	0	0	0	0	6.2	0	9.87269	0
3	35.2471	68	250	38.0919	4	1	1	0	0	0	0	0	1	0	0	0	0	0	7.1	1	0.13963	1
2	45.3908	72	250	33.977	2	0	1	0	0	0	0	0	1	0	0	0	0	0	16.6	0	19.7235	0
2	56.8624	69	215	31.8163	4	1	1	0	0	0	1	0	1	1	0	0	1	0		0	11.4825	0
2	66.2888	73	250	33.0525	3	0	1	0	0	1	0	0	1	0	1	0	0	0	5	0	7.2115	0
2	59.436	65	140	23.3459	4	1	0	0	0	0	0	0	0	0	0	0	0	0	11.2	0	0.881588	0
2	61.87	72	180	24.4634	3	0	1	0	0	0	0	1	1	1	0	1	0	0	3.5	0	1.13621	0
2	49.3005	67	160	25.1119	4	1	0	0	0	0	0	0	1	0	0	0	0	0	8.2	1	3.3128	1
2	57.9576	68	153	23.3122	4	1	0	0	0	0	1	1	0	1	0	0	1	0	11	0	11.9781	0
2	62.3326	69	156	23.0853	4	1	0	0	0	0	1	1	0	1	0	0	1	0	13.5	0	8.80767	0
2	46.7871	67	155	24.3272	4	1	0	0	1	0	1	0	0	0	0	0	1	0	13.4	0	1.1937	1
2	37.8617	69	170	25.1571		1	0	0	0	0	0	0	1	0	0	0	0	0	14	0	16.616	0
2	67.5017	66	172	27.8196	4	1	1	0	0	1	0	1	0	1	1	1	1	1	9.5	0	12.731	0
2	74.7324	64	157	27.0053	4	1	1	0	0	0	1	0	1	0	0	0	0	0	10.9	0	6.87201	0
2	73.2923	65	156	26.014	3	0	1	0	0	1	1	0	0	0	0	1	1	0	4.1	0	13.1554	0
2	54.152	66	181	29.2752	4	1	1	0	0	1	1	0	1	0	1	1	0	0	9.3	1	11.9069	0
2	75.5072	69	208	30.7805	4	1	1	0	0	1	0	0	1	1	0	0	0	0	5	1	1.82341	0
2	73.1225	63	185	32.8398	4	1	1	0	0	0	0	1	1	1	1	1	0	0	8.3	1	3.95619	0
2	61.2457	69	180	26.6369	4	1	0	0	0	1	0	1	1	0	0	1	0	0	8.5	0	15.5619	0
2	71.1321	72	260	35.3361	3	0	0	0	0	1	0	1	1	0	0	0	0	0	5.2	0	8.50103	0
2	68.8652	65	144	24.013	3	0	1	0	0	0	0	0	1	0	1	0	0	0	8	1	4.98289	0
2	65.1472	66	137	22.1586	4	1	1	0	0	0	0	1	0	0	1	1	0	0	3.9	0	6.78439	1
2	67.5373	65	134	22.3454		1	0	1	1	0	0	0	1	0	0	0	0	0	9.7	0	13.5086	1
2	69.347	68	140	21.3314	3	0	0	0	0	0	1	1	1	0	0	0	0	0		1	3.19233	1
2	63.8193	70	225	32.3516	4	1	1	0	0	0	1	0	1	1	0	0	0	0	6.8	0	18.2752	0
2	63.8248	64	150	25.8013	3	0	1	0	0	1	1	0	1	0	0	0	0	0	6.2	0	7.74264	0
2	40.9254	71	190	26.555	4	1	1	0	0	0	0	0	1	1	0	0	0	0	11.8	0	19.9233	0
2	73.6071	69	215	31.8163	4	1	1	0	0	0	0	0	1	1	1	1	0	0	6.6	1	2.29979	0
2	63.7344	74	215	27.6621	4	1	1	0	0	0	0	0	1	1	1	0	1	1	7.4	0	9.26489	1
2	42.0178	85	180	17.5527	4	1	1	0	0	0	1	0	1	1	0	0	0	0	11.2	0	19.1431	0
2	71.8029	70	203	29.1884	3	0	0	0	0	0	1	1	1	1	0	0	0	0	7	0	6.59001	0
2	85.3689	65	162	27.0146	3	0	0	0	0	0	0	1	0	1	0	0	0	0	2.6	0	3.35661	0
2	63.8823	76	195	23.7858	4	1	0	0	0	0	0	1	1	0	0	0	0	0	2.8	0	5.80424	0
2	72.1834	71	177	24.7381	4	1	0	0	0	0	0	0	0	0	0	0	0	0	7	0	3.436	0
2	79.4552	68	156	23.7693	4	1	0	0	0	0	1	0	1	0	0	0	0	0	6.3	0	8.53662	0
2	57.6509	69	137	20.2737	4	1	1	0	1	0	0	0	1	1	1	0	0	0	4.9	0	0.0355921	1
2	63.8029	70	190	27.3192	4	1	0	0	0	0	0	0	1	1	0	0	0	0	8.3	0	13.6263	1
3	50.7433	64	154	26.4893	3	0	0	0	0	0	1	0	1	0	0	0	0	0	9.1	0	10.5681	0
2	83.2471	73	220	29.0862	4	1	1	0	0	0	0	1	0	0	0	0	0	0		0	1.63997	0
2	43.9589	68	175	26.6643	3	0	0	0	0	0	0	0	1	0	0	0	0	0	12.3	0	5.60438	0
2	74.1218	70	245	35.2273	3	0	1	0	0	0	1	0	1	0	1	0	0	0	4.3	0	6.94045	1
2	65.3032	60	230	45.0127	3	0	1	0	0	0	0	0	1	0	0	1	0	0	7.9	0	17.7248	0
3	53.5031	65	128	21.3449	4	1	0	0	0	0	1	0	1	0	0	0	0	0	8.9	0	0.766598	1
2	56.9062	66	160	25.8787	3	0	1	0	0	0	1	0	1	0	1	0	1	0	6.4	1	9.55236	1
2	48.3066	68	158	24.074	3	0	0	1	1	0	1	0	1	0	0	0	0	0	10.5	0	0.399726	1
2	60.7036	75	247	30.9374	3	0	0	0	0	0	0	0	1	0	0	0	0	0	10.2	0	10.8665	1
2	75.0664	69	183	27.0809	3	0	1	0	0	0	0	1	0	1	1	1	1	0	7.8	0	10.5982	0
2	47.3895	68	245	37.33	4	1	0	0	0	1	0	0	1	0	0	0	0	0	8.1	0	18.7296	0
2	57.6728	69	200	29.5966	4	1	0	0	0	0	0	0	0	0	0	0	0	0	10.8	1	0.503765	1
2	56.3066	71	160	22.3621	3	0	0	0	0	0	1	0	1	0	0	0	0	0	11.5	0	12.5175	0
2	49.8864	72	290	39.4133	3	0	1	0	0	0	0	0	1	0	0	0	0	0	6.4	1	1.67283	1
2	52.1916	69	165	24.4172	3	0	1	0	0	0	0	0	1	1	0	1	0	0	7.3	1	2.93498	1
2	58.8775	75	211	26.4283	3	0	1	0	0	0	1	0	1	0	0	1	1	0	7	1	8.43258	0
2	64.9692	70	200	28.757	3	0	1	0	0	0	0	1	0	1	0	0	0	0	10.3	0	10.2368	0
2	42.4148	68	167	25.4454	3	0	0	0	0	1	0	0	1	1	0	0	0	0	9	0	13.974	1
2	60.3094	69	168	24.8611	3	0	1	0	0	1	0	1	1	0	1	0	0	0	3.1	0	3.55921	0
3	63.7098	66	148	23.9378	4	1	0	0	0	0	0	0	0	0	0	0	0	0	12.1	0	9.93566	0
2	58.5654	70	195	28.0381	3	0	0	1	1	0	1	0	0	0	0	0	0	0	10	0	11.6359	1
2	42.59	72	170	23.1044	4	1	0	0	0	0	0	1	0	0	0	1	0	0	11.6	0	16.3258	0
2	46.0945	71	200	27.9527	3	0	1	0	0	1	0	0	1	0	1	1	0	0	8.4	0	0.919918	1
2	53.2183	67	250	39.2374	3	0	1	0	0	0	0	1	0	1	1	1	0	0	7.4	0	5.2293	0
2	60.9008	72	207	28.1329	4	1	0	0	0	0	0	1	0	1	0	1	1	0	11.5	0	7.73443	0
2	50.7488	72	179	24.3275	3	0	1	0	0	0	1	0	1	0	1	1	0	0	11.8	0	7.58385	0
2	50.486	70	214	30.77	3	0	0	0	0	0	1	0	1	0	0	0	0	0	8	0	15.8741	1
2	62.809	65	130	21.6784	3	0	0	0	0	0	1	0	1	0	0	0	0	0	7	0	9.97399	0
2	68.0849	67	166	26.0536	3	0	0	0	0	0	1	0	1	0	0	0	0	0	5.2	0	18.2286	0
2	71.9754	71	256	35.7794	3	0	1	0	0	0	1	0	1	0	0	0	1	1	6.2	0	9.92471	0
2	65.3552	66	150	24.2613	4	1	1	0	0	0	0	1	0	0	1	0	0	0	7	1	9.0486	0
2	58.0178	66	157.7	25.5067	3	0	1	0	0	0	1	1	1	1	0	0	1	0	7	0	9.69473	1
2	49.9986	72	184	25.0071	4	1	1	0	0	0	0	0	1	0	0	0	0	0	4.7	1	9.3525	1
2	53.692	69	194	28.7087	3	0	1	0	0	0	0	0	1	0	0	1	0	0	10.9	0	3.56742	0
2	61.7522	68	185	28.188	4	1	0	0	0	0	0	1	0	1	0	0	0	0	9.9	0	15.1047	0
2	66.1355	77	246	29.2323		1	0	0	0	0	1	0	1	0	0	0	1	0	10	0	12.7584	0
2	63.0445	72	200	27.1816	4	1	1	0	0	0	1	0	0	0	0	0	0	0	10.7	0	5.3306	0
2	66.2094	69	120	17.758	4	1	0	0	0	0	0	0	0	0	0	0	0	0	13.6	0	10.0999	0
2	54.7926	67	182	28.5648	4	1	0	1	1	1	0	0	0	0	0	0	0	0	11.1	0	12.4244	1
2	51.603	73	219	28.954	4	1	0	0	0	0	1	0	1	0	0	0	0	0	10.1	0	11.5537	0
2	80.2163	68	165	25.1406	4	1	0	0	0	0	0	0	0	0	0	0	0	0	7.1	0	10.4969	0
2	59.8576	72	245	33.2975	4	1	1	0	0	1	1	0	1	1	1	0	1	1	8.2	0	2.69678	0
2	59.1075	67	154	24.1702	4	1	0	0	1	0	0	0	1	0	0	0	0	0	12.4	1	5.42094	1
2	65.3854	67	170	26.6814	4	1	0	0	0	0	1	0	1	0	0	0	1	0	11.8	0	12.5667	0
3	45.4374	60	164	32.096	4	1	0	0	0	0	0	0	1	0	0	0	0	0	8.9	0	4.82409	0
2	60.783	69	175	25.897	3	0	1	0	0	0	1	1	1	0	0	0	0	0	5.3	0	6.6037	1
2	81.3443	68	185	28.188	4	1	0	0	0	0	0	0	0	0	0	0	0	0	6	0	7.16769	0
2	74.9706	73	189	24.9877	4	1	1	0	0	0	1	0	0	0	0	1	1	0	2.7	0	8.90349	0
2	51.937	67	125	19.6187	4	1	0	0	0	0	0	0	1	0	0	0	0	0	11	0	12.8597	1
2	72.6023	70	241	34.6522	3	0	0	0	0	0	1	0	1	0	0	0	1	0	5	0	12.2136	0
2	87.2115	62	167	30.6086	4	1	1	0	0	0	0	0	1	0	0	0	1	1	5.4	0	9.07324	0
2	65.848	70	203	29.1884	3	0	1	0	0	0	0	0	1	0	0	0	0	0		0	2.57632	0
2	77.9384	72	202	27.4534	4	1	1	0	0	1	1	0	1	0	1	0	0	1	5.4	0	2.7488	0
2	36.1123	68	225	34.2827	4	1	0	0	0	0	1	0	0	0	0	0	0	0	9	0	12.6297	0
2	45.6153	75	152	19.0384	4	1	0	0	0	0	0	0	1	1	0	0	0	0	8.4	0	5.27036	1
2	41.6482	66	180	29.1135	4	1	0	0	0	0	0	0	1	0	0	0	1	0	11.6	0	11.258	0
2	67.729	65	165	27.5148	4	1	1	0	0	0	1	1	1	0	0	0	1	0	6.5	0	7.3347	0
3	63.2827	62	173	31.7083	4	1	1	0	0	1	1	1	0	1	0	1	0	0	4	0	0.870637	0
2	53.2074	67	190	29.8204	3	0	1	0	0	1	0	0	1	0	0	1	0	0	8	0	5.77413	0
3	47.4853	65	250	41.6892	3	0	0	0	0	0	0	0	0	0	0	0	0	0	7.1	0	12.9938	0
2	48.4216	73	200	26.442	4	1	0	0	0	0	1	0	1	0	0	0	0	0	9.9	0	15.6797	1
2	43.7673	72	180	24.4634	4	1	0	0	0	0	0	0	0	0	0	0	0	0	5.5	0	0.449008	1
2	46.976	73	220	29.0862	4	1	1	0	0	0	0	0	1	0	0	0	0	0	14.1	0	0.40794	0
2	45.2348	69	171	25.3051	4	1	0	0	0	0	0	0	1	0	0	0	0	0	12.2	0	0.386037	0
2	63.039	66	162	26.2022	3	0	1	0	0	1	1	1	1	0	0	1	0	0	5	0	10.8528	0
2	61.2786	72	195	26.5021	3	0	0	0	0	0	0	1	1	0	0	0	0	0	8	0	16.345	0
2	59.7892	62	130	23.827	4	1	1	0	0	0	0	0	0	0	0	1	0	0	13.3	0	14.9322	0
2	53.7166	69	280	41.4352	4	1	1	0	0	0	0	0	1	0	1	0	0	0	8.8	0	12.23	0
2	63.1239	68	194	29.5593	4	1	1	0	0	0	1	0	1	0	1	1	0	0	10.6	0	15.8658	0
2	52.0548	71	184	25.7164	3	0	0	0	0	0	0	0	1	0	0	0	0	0	5.4	0	13.796	0
2	71.8303	72	175	23.7839	3	0	1	1	0	0	1	1	1	1	1	1	1	1	7.1	0	7.63313	1
2	39.6222	68	150	22.8551	3	0	0	0	0	0	0	0	1	0	0	0	0	0	11	0	10.4038	1
2	56	70	165	23.7245	3	0	0	0	0	0	1	0	0	0	0	0	0	0	14.5	0	10.6585	0
2	56	70	165	23.7245	4	1	0	0	0	0	1	0	0	0	0	0	0	0	14.5	0	10.6585	0
2	76.3203	70	232	33.3581	3	0	0	0	0	1	1	1	0	1	1	1	1	1	6	0	4.46817	0
2	56.668	72	225	30.5793	4	1	1	0	0	1	1	0	0	0	1	1	1	0	6	0	9.53046	0
2	66.1383	69	164	24.2692	3	0	0	0	0	0	0	1	1	0	0	0	0	0	10.7	0	8.65435	0
2	66.1383	69	164	24.2692	4	1	0	0	0	0	0	1	1	0	0	0	0	0	10.7	0	8.65435	0
2	68.5613	70	192	27.6067	3	0	1	0	0	0	1	0	0	0	0	0	1	0	5.3	0	11.7563	0
3	49.1745	68	298	45.4055	3	0	1	0	0	0	0	0	1	1	1	0	1	0	4.8	0	8.74196	0
2	66.078	67	170	26.6814	4	1	0	0	0	0	1	0	1	0	0	0	0	0	7.9	0	10.2067	0
2	50.3628	72	207	28.1329	3	0	0	0	0	0	1	0	1	0	0	0	0	0	12	0	11.7947	0
2	57.1198	70	190	27.3192	4	1	0	0	0	0	0	0	1	0	0	0	0	0	15.3	0	7.67967	0
2	57.8645	71	151	21.1043	3	0	0	0	1	0	1	0	1	0	0	0	0	0	5.1	0	9.16632	1
2	79.8658	70	174	25.0186	4	1	0	0	0	0	0	0	1	0	0	0	0	0	3.5	0	9.577	0
3	74.1191	69	156	23.0853	4	1	0	0	0	0	0	0	0	0	0	0	0	0	6.1	0	14.5873	0
2	64.0329	72	180	24.4634	3	0	1	0	0	0	0	0	1	0	0	0	0	0	11	0	9.05681	0
2	51.4442	68	170	25.9025	4	1	1	0	0	0	0	0	0	1	0	0	0	0	14.9	0	10.1793	0
2	50.7871	74	187	24.0596	4	1	1	0	0	0	0	0	0	0	0	0	0	0	9.8	0	9.18549	0
2	66.1985	72	244	33.1615	4	1	0	0	0	0	0	1	1	0	0	0	0	0	7.3	0	14.527	0
2	62.2587	69	223	33.0002	3	0	1	0	0	1	1	0	0	1	0	1	0	0	6.5	0	11.5154	0
3	42.0123	61	106	20.0704	3	0	0	0	0	0	1	0	1	0	0	0	0	0	14.3	1	8.89802	1
2	47.8631	73	226	29.8795	3	0	1	0	0	0	1	0	1	1	0	1	0	0	8.7	0	2.22313	0
2	59.3785	72	190	25.8225	4	1	1	0	0	1	1	0	1	0	0	1	0	0	10.7	0	7.41958	1
2	69.7851	67	186	29.1926	4	1	1	0	0	0	1	0	1	0	0	0	0	0	5.2	1	12.3313	0
2	51.9316	69	225	33.2962	4	1	0	0	0	0	0	0	1	0	0	0	0	0	7.1	0	0.87885	0
2	45.9329	72	165	22.4248	3	0	0	0	0	0	1	0	1	0	0	0	0	0	3.7	0	1.95483	1
3	63.655	60	123	24.072	4	1	1	0	0	1	1	1	1	1	1	1	1	0	5	0	3.25804	0
2	42.3272	73	244	32.2592	4	1	0	0	0	0	0	0	1	0	0	0	0	0	14.1	0	17.4209	1
2	49.6756	71	266	37.177	3	0	0	0	0	1	1	0	1	0	0	1	0	0	7	0	16.4298	0
2	77.0815	68	197	30.0164	4	1	0	0	0	0	0	0	1	0	0	0	0	0	4	0	10.9487	0
2	66.7324	70	220	31.6327	3	0	0	0	0	1	1	0	1	0	0	1	0	0	7.3	0	10.3682	0
2	56.7556	72	175	23.7839	4	1	1	0	0	0	0	0	0	0	0	0	1	1	13.2	0	13.1088	0
2	80.9665	70	204	29.3322	3	0	0	0	0	0	1	0	0	1	0	1	1	0		0	8.8104	0
3	61.0294	61	114.8	21.7366	3	0	1	0	0	0	1	0	1	0	0	0	0	0	7	0	3.40041	0
2	51.9973	68	203	30.9306	4	1	1	0	0	0	1	1	0	1	0	1	0	1	11	0	10.9952	0
2	81.3279	70	161	23.1494	4	1	0	0	0	0	0	1	0	1	0	1	0	0	3.2	0	3.64408	0
2	54.4203	70	195	28.0381	4	1	0	0	0	0	0	0	0	0	0	0	0	0	12.3	0	16.6817	0
2	64.0931	70	180	25.8813	4	1	0	0	0	0	1	0	1	0	0	0	0	0	3.9	0	19.9699	0
2	59.4606	71	175	24.4586	4	1	0	0	0	0	0	0	1	0	0	0	0	0	9.8	0	9.02669	0
2	51.0828	69	152	22.4934	4	1	0	0	0	0	0	1	0	0	0	0	0	0	12.8	0	0.229979	0
2	66.6913	72	225	30.5793	4	1	0	0	0	0	0	0	1	0	0	0	0	0	6.3	0	17.6345	0
2	47.4853	69	304	44.9868	3	0	1	1	0	0	0	0	0	0	0	0	0	1	8.2	0	11.5428	1
2	51.9671	62	120	21.9942	4	1	1	0	0	0	1	0	1	0	1	0	0	0	10	0	1.01574	0
2	64.8706	72	182	24.7352	4	1	1	0	0	0	0	0	0	0	1	0	1	0	16.5	0	12.8378	0
2	61.2348	64	153	26.3173	3	0	1	0	0	0	0	1	1	0	0	1	0	0	2.7	0	1.05955	1
2	67.5838	72	210	28.5407	3	0	0	0	0	0	0	0	1	1	0	0	0	0	8	0	2.60643	1
2	57.9767	71	220	30.7479	3	0	0	0	0	0	0	0	1	0	0	0	0	0	3	0	0.194387	0
2	52.3422	67	170	26.6814	4	1	1	0	0	0	0	0	1	0	0	1	0	0	9.5	0	13.974	1
2	83.9781	66	182	29.437	4	1	0	0	0	0	0	0	0	0	0	0	1	0	3.7	0	3.00068	0
2	52.0055	71	200	27.9527	4	1	1	0	0	0	1	1	1	0	1	0	0	0	9.1	0	15.1047	0
2	42.0616	67	185	29.0357	3	0	0	0	0	0	1	0	1	0	0	0	0	0	13.6	0	20.7146	1
2	51.1211	69	166	24.5652	4	1	0	0	0	0	1	0	0	0	0	0	0	0	8	1	0.618754	0
2	36.1369	69	170	25.1571	4	1	0	0	0	0	0	0	1	0	0	0	0	0	13.5	0	15.4387	0
2	66.7406	70	210	30.1949	4	1	0	0	0	0	0	0	0	0	0	0	0	0	12.3	0	13.9329	0
2	75.3758	72	198	26.9098	4	1	1	0	0	0	0	0	1	0	0	0	0	0	10.2	0	2.10267	0
2	61.807	70	180	25.8813	4	1	1	0	0	0	0	1	1	0	0	0	0	0	3.5	0	0.640657	0
2	52.6105	72	188	25.5507	3	0	1	1	1	0	0	0	0	0	1	0	0	0	5.2	0	0.117728	1
2	74.5298	70	180	25.8813	4	1	0	0	0	0	1	1	0	0	0	0	0	0	5.8	0	12.2327	0
2	40.3723	70	215	30.9138	4	1	1	0	0	0	0	0	1	0	0	0	0	0	14.1	0	13.6564	0
2	57.3936	68	222	33.8256	3	0	1	0	0	0	1	0	1	0	0	0	0	0	7.8	0	8.87064	0
2	55.4442	71	220	30.7479	4	1	0	0	0	0	0	0	0	0	0	0	0	0	10.9	0	0.284736	0
2	49.6482	70	185	26.6002	3	0	0	0	0	0	1	0	1	0	0	0	0	0	10.5	0	3.09377	0
2	58.3792	68	193	29.4069	4	1	1	0	0	0	0	0	1	0	0	0	0	0	12.1	0	16.0082	0
2	59.4031	67	170	26.6814	3	0	0	0	0	0	1	0	1	0	0	0	0	0	15	0	12.1232	0
2	66.0287	71	226	31.5865	5	1	1	0	0	0	0	1	0	0	1	1	0	0	9.6	0	17.1745	1
2	63.614	68	205	31.2353	4	1	1	0	0	0	0	0	1	0	0	1	0	0	10.2	0	9.10883	0
2	53.2923	69	308	45.5788	3	0	1	0	0	1	1	1	1	1	1	1	1	0	2.3	0	0.594114	0
2	46.4175	69	250	36.9957	4	1	1	0	0	0	1	0	1	0	0	1	0	0	8.9	0	3.96988	0
2	66.2943	72	199	27.0457	4	1	1	0	0	0	1	0	0	0	0	0	0	0	5	0	12.3285	0
2	52.8597	70	220	31.6327	3	0	0	0	0	0	0	1	1	0	0	1	0	0	10	0	17.1225	1
2	62.0287	65	174	29.0157	4	1	1	0	0	0	0	0	1	0	0	0	0	0	4.5	0	16.4025	0
2	60.5996	69	177	26.193	4	1	1	0	0	0	0	0	0	0	0	0	0	0	6.4	0	0.657084	1
2	59.6249	73	205	27.103	4	1	0	0	0	0	0	0	0	0	1	1	0	0	10.3	0	15.9261	0
2	66.9377	72	166	22.5607	3	0	1	0	0	0	1	1	1	0	0	0	0	0	3	0	16.8515	0
2	41.41	68	195	29.7116	3	0	1	0	0	0	1	0	1	1	0	0	0	0	12.1	0	0.309377	1
2	57.8672	68	168	25.5977	4	1	1	0	0	0	1	1	1	1	1	0	1	0	8.4	0	0.44627	0
2	66.6913	70	200	28.757	3	0	1	0	0	0	1	0	1	0	1	0	0	0	10.8	0	12.501	0
2	66.6913	70	200	28.757	4	1	1	0	0	0	1	0	1	0	1	0	0	0	10.8	0	12.501	0
2	64.397	70	204	29.3322	4	1	0	0	0	0	0	0	1	0	0	1	0	0	11.2	0	5.26762	0
3	62.5298	70	189	27.1754	3	0	1	0	0	0	0	0	0	0	0	1	1	0	7	0	8.88433	0
2	66.6612	65	197	32.8511	3	0	1	0	0	1	0	0	1	0	0	0	0	0	5.1	0	5.04038	0
2	60.449	70	195	28.0381	4	1	0	0	0	0	0	0	0	0	0	0	0	0	9.5	0	9.64819	0
3	80.1588	63	115	20.4139	4	1	1	0	0	0	0	0	1	0	1	0	0	0	7.5	0	6.28884	0
2	70.8118	59	223	45.1347	3	0	1	0	0	0	0	1	1	0	0	0	0	0	9.1	0	13.744	0
2	60.3094	72	245	33.2975	3	0	1	0	0	0	0	0	0	0	1	0	0	0	9.7	0	12.3751	0
2	67.896	69	185	27.3768	4	1	0	0	0	0	0	0	1	0	0	0	0	0	10.5	0	7.88775	0
2	68.8597	73	220	29.0862	4	1	1	0	0	0	1	1	0	0	1	1	0	0	8.2	0	18.6201	0
2	60.219	67	158	24.798	4	1	0	1	1	0	0	0	1	0	0	0	0	0	9.9	0	9.27584	1
2	48.5257	67	155	24.3272	4	1	1	0	0	0	1	0	1	0	0	1	0	0	12.9	1	13.9274	0
2	68.616	74	230	29.592	4	1	1	0	0	0	0	0	0	0	0	1	0	1	4	0	11.5537	0
2	69.1335	69	185	27.3768	3	0	1	0	0	1	0	0	1	0	0	1	0	0	4.7	1	3.2909	0
2	75.5483	70	190	27.3192	3	0	1	0	0	1	0	0	0	1	0	0	0	0	8.8	0	13.128	0
2	49.0568	70	170	24.4435	4	1	0	0	0	0	0	0	1	0	0	0	0	0	9.3	0	14.5298	1
2	85.5524	67	161	25.2689	3	0	1	0	0	0	1	1	0	1	0	0	1	0	7	0	11.4771	0
2	73.4812	74	235	30.2353	4	1	1	0	0	0	1	0	0	0	0	0	0	1	10.2	0	11.2964	0
2	54.6393	69	200	29.5966	3	0	1	0	0	0	0	0	1	0	0	0	0	0	11	1	8.68994	0
2	59.6194	72	242	32.8897	3	0	0	0	0	1	0	0	1	0	0	0	0	0	6.9	0	4.87064	1
2	45.0349	72	216	29.3561	4	1	1	0	0	0	0	0	1	0	0	0	0	0	10.1	0	1.9165	0
2	41.9329	74	190	24.4456	3	0	1	0	0	0	0	0	1	0	0	1	0	0	12.3	0	15.7563	0
2	53.8152	68	160	24.3788	4	1	0	0	0	0	1	0	1	0	0	0	1	0	11	0	6.58727	0
2	71.4634	73	229	30.2761	4	1	1	0	0	0	1	0	1	0	0	0	0	0	11	0	4.34771	0
2	56.4381	69	170	25.1571	3	0	1	0	0	0	0	0	0	1	0	1	1	0	8.4	0	12.7091	1
2	52.9254	72	298	40.5006	4	1	1	0	0	0	0	1	1	0	0	1	0	0	3.8	0	12.6817	1
2	59.8439	69	150	22.1974	4	1	1	0	0	0	0	0	1	0	0	0	0	0	4	0	6.81177	1
2	43.2471	64	150	25.8013	4	1	0	0	0	0	1	0	1	0	0	0	0	0	12.3	0	14.3162	0
2	67.3457	76	277	33.788	3	0	1	0	0	1	1	0	0	0	0	1	1	0	5.5	0	0.711841	0
2	73.462	71	147	20.5452	4	1	1	0	0	0	0	1	1	0	0	0	0	0	5.3	0	3.62765	1
2	51.5592	70	217	31.2014	3	0	1	0	0	0	1	0	0	1	0	0	0	0	7	0	14.8966	0
2	69.8344	69	185	27.3768	3	0	1	0	0	0	1	0	1	1	0	0	0	0	6.4	0	14.0616	0
2	52.4052	68	186	28.3403	3	0	1	0	0	1	0	0	1	0	0	1	0	0	4.4	0	18.9487	1
2	59.6468	71	174	24.3188	4	1	1	0	0	0	1	0	0	1	0	1	0	0	13.5	0	0.284736	0
2	63.2608	66	162	26.2022	4	1	1	0	0	0	1	0	1	0	1	0	0	0	3.7	1	10.371	0
2	48.7146	68	298	45.4055	3	0	1	1	0	1	0	1	1	0	1	1	0	0	7	0	5.18823	0
2	82.9131	72	181	24.5993	3	0	0	0	0	0	0	0	0	0	0	0	0	0	3.5	0	7.13758	0
2	55.4579	70	290	41.6977	3	0	1	0	0	0	0	1	1	0	0	0	0	0	4	0	10.6146	0
2	78.0561	68	186	28.3403	4	1	1	0	0	0	0	0	1	0	1	0	0	0	3.8	0	10.6612	1
2	37.4867	68	180	27.4261	4	1	0	0	0	0	1	0	1	0	0	0	0	0	10.4	0	15.6934	1
2	69.0732	71	168	23.4802	3	0	1	0	0	0	0	1	0	1	0	0	0	0	13.2	0	13.9466	0
2	70.2587	68	215	32.759	3	0	1	0	0	0	1	1	1	0	0	0	1	1	8.9	0	12.627	0
2	51.0253	68	264	40.225	3	0	1	0	0	0	1	0	0	0	0	0	0	0	8	0	12.501	0
2	61.3087	74	240	30.8786	3	0	1	0	0	0	0	1	1	1	0	0	1	0	6.6	0	0.273785	0
2	63.7509	66	175	28.3048	3	0	1	0	0	1	0	0	0	0	0	0	0	0	5.3	0	4.92813	0
2	62.1246	67	190	29.8204	4	1	1	1	1	1	0	1	0	0	1	1	0	0	6.1	0	3.93155	1
2	75.5784	68	180	27.4261	3	0	0	0	0	0	0	1	1	0	0	0	0	0	4	0	12.0575	0
2	77.5031	74	180	23.159	4	1	1	0	0	0	0	1	0	1	0	0	0	0	6.8	1	9.98768	0
2	86.6858	72	160	21.7453	3	0	0	0	0	0	0	1	1	0	0	0	0	0	3.2	0	8.76386	0
2	54.4066	71	196	27.3936	3	0	1	0	0	1	0	1	1	1	0	1	0	0	5.1	0	10.2396	1
2	25.1554	70	240	34.5084	4	1	0	0	0	0	0	0	1	0	0	0	0	0	10.7	0	10.1246	1
2	63.332	68	180	27.4261	4	1	1	0	0	0	0	0	0	1	1	0	0	0	9.3	0	7.17591	1
2	69.7714	67	171	26.8384	3	0	0	0	0	0	1	0	1	0	0	0	0	0	4	0	10.4285	0
2	83.4908	67	210	32.9594	4	1	0	0	0	0	1	1	0	1	0	0	1	1	5.3	0	3.56468	0
2	69.3552	72	210	28.5407	4	1	1	0	0	1	1	0	1	0	1	1	1	1	9.9	0	2.15195	0
2	64.4025	72	205	27.8611	3	0	0	0	0	0	1	0	0	0	0	0	0	0	7.2	0	8.14237	0
2	49.588	67	222	34.8428		1	1	0	1	0	0	0	1	0	0	0	0	0	8.9	0	13.18	1
2	77.5797	67	159	24.955	4	1	0	0	0	0	0	0	1	0	0	0	0	0	9	0	13.7413	0
2	49.3744	68	165	25.1406	4	1	0	0	0	0	1	0	0	0	0	0	0	0	12.2	1	0.314853	0
2	76.1725	68	152	23.1598	4	1	1	0	0	0	1	1	0	0	1	0	0	0	10.7	0	20.4709	0
2	53.9138	71	187	26.1357	3	0	1	0	0	0	0	0	1	0	0	0	0	0	16	0	22.1136	0
2	65.2841	71	275	38.4349	3	0	1	0	0	1	0	0	0	0	0	1	0	0	5	0	8.33949	0
2	46.0014	74	218	28.0481	3	0	1	0	0	0	1	0	1	0	1	0	0	0	7.1	0	10.9295	0
2	53.2019	70	192	27.6067	3	0	0	0	0	0	0	0	0	0	0	0	0	0	9.2	0	1.71116	1
2	48.9418	67	206	32.3316	4	1	1	0	0	0	1	1	1	1	0	0	0	0	4	0	10.924	0
2	57.4346	72	290	39.4133	3	0	0	0	0	0	0	0	1	0	0	0	0	0	12.4	0	19.0773	0
2	60.3943	67	196	30.7621	3	0	0	0	0	1	1	1	1	0	0	0	0	0	3.9	0	19.1704	0
2	63.102	67	155	24.3272	4	1	1	0	0	1	0	0	1	0	0	1	0	0	9.5	0	17.0376	0
2	70.2341	66	154	24.9082	3	0	1	0	0	0	1	0	1	0	0	0	0	0	6.4	1	1.01574	0
2	62.9815	67	181	28.4079		1	1	0	0	0	0	0	1	0	0	1	1	0	9.8	0	11.7536	0
2	62.1903	66	130	21.0264	4	1	1	0	0	0	1	0	1	0	0	0	0	1	12	0	12.3477	0
2	46.0014	71	174	24.3188	4	1	0	0	0	0	0	1	1	0	0	0	0	0	10.7	0	19.9425	0
2	52.627	68	185	28.188	4	1	1	0	0	0	1	0	0	1	0	0	0	0	13.3	0	18.7762	0
2	29.4949	69	189	27.9688	4	1	0	0	0	0	0	0	0	0	0	0	0	0	11	0	0.424367	0
2	60.2738	68	210	31.9972	4	1	1	0	0	1	0	0	0	1	0	1	0	1	3.8	0	12.9966	0
2	45.8261	65	165	27.5148	4	1	1	0	0	0	1	0	1	1	1	0	0	0	11.2	1	0.0848734	0
2	61.3717	67	204	32.0177	3	0	1	0	0	0	1	0	1	0	0	1	1	0	9.1	1	11.269	0
2	58.9213	64	165	28.3814	4	1	1	0	0	0	1	0	1	0	0	0	1	1	15.2	0	13.0322	0
2	58.6804	66	187	30.2457	3	0	1	0	0	1	0	0	1	0	1	0	0	0	13.3	0	15.1732	0
2	54.1656	72	285	38.7338		1	0	0	0	0	0	0	0	0	0	0	1	0	8.4	1	0.150582	0
3	52.8624	53	180	45.1472	4	1	0	0	0	0	0	1	1	0	0	0	0	0	8.2	1	1.95483	0
2	66.2313	65	178	29.6827	4	1	1	0	0	0	0	0	1	0	1	1	0	0	8.7	1	4.61602	0
2	71.2663	70	203	29.1884	3	0	0	0	0	1	0	1	0	1	0	0	0	0	5.6	0	15.1266	0
2	63.8658	71	242	33.8227	4	1	1	0	0	0	1	1	1	0	0	1	1	0	11	0	10.1684	0
2	71.7563	72	190	25.8225	4	1	0	0	0	0	1	0	1	0	0	0	0	0	10.1	0	10.4066	0
2	69.2676	72	185	25.143	4	1	1	0	0	0	1	1	0	1	0	0	0	0	12.1	0	13.9493	0
2	53.7851	66	197	31.8631	2	0	1	0	0	0	0	1	1	0	0	0	0	0	6	0	7.11567	0
2	58.8364	70	200	28.757	4	1	0	0	0	0	1	0	1	0	0	0	0	0	11.9	0	2.12731	0
2	51.4935	66	180	29.1135	4	1	1	0	0	0	0	1	1	0	0	0	1	0	10.5	0	10.9788	0
2	66.4778	64	165	28.3814	3	0	1	0	0	1	1	0	0	1	0	0	0	0	6	0	12.898	0
2	76.9446	68	155	23.6169	4	1	1	0	0	1	0	1	1	1	0	1	0	0	5.6	0	6.89938	0
2	51.4552	70	175	25.1624	3	0	1	0	0	0	0	1	0	1	0	0	0	0		1	1.07598	1
2	60.7474	69	170	25.1571	3	0	1	0	0	0	0	0	1	1	0	1	0	0	8.6	0	10.2478	1
2	58.037	70	220	31.6327	4	1	0	0	0	0	1	0	1	0	0	0	0	0	10.1	0	7.70979	0
2	68.3833	73	232	30.6727	3	0	1	0	0	0	0	0	0	0	1	0	0	0	6.5	0	14.6667	1
2	47.2225	69	260	38.4756	3	0	1	0	0	0	0	0	1	0	0	1	0	0	3.7	0	1.34702	0
2	52.6379	72	192	26.0943	4	1	0	0	0	0	1	0	0	0	0	0	0	0	6.5	0	14.527	0
2	54.9843	73	285	37.6798	3	0	1	0	0	0	1	1	1	1	0	0	0	0	5	0	0.919918	1
2	54.9103	71	220	30.7479	4	1	0	0	0	0	0	1	0	1	0	0	0	0	7.6	0	14.5243	1
2	62.5708	71	230	32.1456	3	0	0	0	0	1	1	0	1	0	0	0	0	0	6.7	0	3.54825	0
2	53.2731	63	195	34.6149	4	1	1	0	0	0	0	0	1	0	0	1	0	0	10.7	0	10.7899	1
2	58.319	73	230	30.4083	4	1	1	0	0	0	0	0	1	1	1	0	0	0	10.5	0	16.1834	1
2	53.4648	71	229	32.0058	3	0	1	0	0	0	0	0	1	1	0	0	0	0	8.1	0	14.0862	0
2	57.2539	69	150	22.1974	4	1	0	0	0	0	0	1	0	1	0	0	0	0	10.7	0	6.07529	1
2	80.0329	66	165	26.6874	4	1	1	0	0	0	0	1	0	1	0	1	0	0	5.8	0	5.44832	0
2	59.5592	73	224	29.615	3	0	0	0	1	0	1	0	0	0	0	0	1	0	7	0	10.0041	0
2	65.0021	64	148	25.4573	3	0	1	0	0	1	0	1	0	1	1	1	0	0	8.2	0	5.18001	0
2	61.5825	73	200	26.442	4	1	1	0	0	1	1	0	0	0	0	1	0	0	9.4	0	7.80014	0
2	70.2533	70	150	21.5678	3	0	0	0	0	0	1	0	1	0	0	0	0	0	6.4	0	9.08966	1
2	74.0753	66	141	22.8056	4	1	0	0	0	0	1	1	0	1	0	1	0	0	10	0	0.826831	0
3	55.5619	60	147	28.769	4	1	0	0	0	0	0	0	1	0	0	0	0	0	6.8	0	14.7543	0
2	51.0226	68	177	26.969	4	1	1	0	0	0	0	0	1	1	0	0	0	0	7.5	0	16.3915	0
2	59.937	74	224	28.82	4	1	0	0	0	1	1	0	0	0	0	1	0	0	7	0	12.0219	0
2	50.8145	75	245	30.6869	4	1	0	0	0	0	0	0	1	0	0	0	0	0	7.3	1	0.43258	0
2	61.6372	66	145	23.4525	4	1	1	0	0	1	0	1	1	1	1	1	0	0	6	0	2.23135	1
2	57.7632	70	175	25.1624	4	1	0	0	0	0	0	0	0	0	0	0	0	0	12.6	0	12	0
2	64.9418	68	226	34.435	4	1	1	0	0	1	0	1	1	0	0	1	0	0	7.8	0	0.785763	0
2	48.0986	70	295	42.4166	3	0	0	0	0	0	0	0	1	0	0	0	0	0	6.5	0	15.3101	0
2	67.2663	70	310	44.5734	3	0	1	0	0	0	0	0	1	1	0	0	0	0	4.8	0	9.70021	0
2	68.4682	68	149	22.7027	3	0	1	0	0	0	0	1	0	0	0	1	0	0	3.8	0	2.28063	0
2	51.3347	69	288	42.6191	4	1	1	0	0	0	0	0	1	0	0	1	0	0	7.2	0	18.4997	0
2	76.0219	72	170	23.1044	3	0	1	0	0	0	0	0	0	0	0	1	0	0	8.5	0	4.82957	0
2	56.2628	70	185	26.6002	3	0	0	0	0	1	0	1	0	1	0	0	0	0	9.8	0	11.707	1
2	54.2806	90	180	15.6566	4	1	0	0	0	0	0	0	1	0	0	0	0	0	10.9	0	17.5168	0
2	48.4353	69	184	27.2289	3	0	1	0	0	0	1	0	0	1	0	0	0	0	9.2	0	7.87953	0
2	63.8549	76	294	35.8616	3	0	0	0	0	0	0	0	0	0	0	0	0	0	5.9	0	0.0657084	0
2	50.9651	69	195	28.8567	4	1	0	0	0	0	0	0	1	0	0	0	0	0	12.6	0	0.109514	0
2	57.1472	76	168	20.4924	3	0	0	1	1	0	0	0	1	0	0	0	0	0	13.7	0	11.8248	1
2	54.5681	64	140	24.0812	4	1	1	0	0	0	0	0	1	0	0	0	0	0	12	0	16.1588	1
2	58.4586	69	188	27.8208	4	1	1	0	0	0	1	0	0	0	1	0	0	1	10.2	0	4.38056	0
2	66.3901	65	160	26.6811	4	1	0	0	0	0	1	0	1	0	0	0	0	0	10.7	0	12.5695	0
2	52.9336	72	245	33.2975	4	1	0	0	0	0	0	0	1	0	0	0	0	0	13.2	0	3.41136	0
2	50.4887	66	182	29.437		1	1	0	0	0	0	0	1	0	0	0	0	0	15	0	23.1403	0
2	30.2313	66	143	23.1291	4	1	0	0	0	0	0	0	1	0	0	0	0	0	18.7	0	1.75496	0
2	52.2519	71	212	29.6298	3	0	1	0	0	0	0	0	1	0	0	0	0	0	12.3	0	0.136893	1
2	61.191	74	172	22.1297	3	0	1	0	0	0	0	0	0	0	0	0	0	0	13	1	11.0773	1
2	49.024	68	219	33.3685	3	0	1	0	0	0	1	1	1	0	1	1	0	0	8.7	1	6.3217	0
2	53.5797	69	300	44.3949	3	0	1	0	0	0	0	0	1	0	0	0	0	0	9	0	4.55578	0
2	60.3149	71	185	25.8562		1	0	0	0	0	0	0	0	0	0	0	0	0	6	0	8.03833	0
2	58.4504	72	215	29.2202	4	1	1	0	0	0	1	1	1	1	1	1	1	1	9	0	10.078	0
2	51.4114	68	161	24.5312		1	1	0	0	1	0	0	0	0	0	0	0	0	7.2	1	0.865161	1
2	69.1307	72	245	33.2975	3	0	1	0	0	1	0	0	1	1	0	1	1	0	5	0	11.6496	0
2	46.7132	76	199	24.2737	4	1	0	0	0	0	0	0	0	0	0	0	0	0	11.5	0	6.42847	1
2	60.6817	68	173	26.3596	4	1	1	0	0	0	1	0	1	0	0	1	1	0	10.3	0	0.462697	0
2	81.6674	64	159	27.3494	3	0	0	0	0	0	0	0	1	0	0	0	0	0	2.7	0	14.6694	0
2	46.0999	68	162	24.6835	3	0	0	0	0	0	1	0	1	0	0	0	0	0	12	0	2.73785	0
2	57.0267	71	220	30.7479	3	0	0	0	0	0	0	0	1	0	0	0	0	0	10.5	0	15.7207	0
2	50.5106	71	205	28.6515	3	0	1	0	0	0	1	0	1	1	0	0	1	0	6	0	11.4114	0
2	48.3696	66	160	25.8787	3	0	1	0	0	1	1	0	1	0	1	0	0	0	10	0	12.3039	0
2	47.9617	66	179	28.9518	4	1	0	0	0	0	0	0	1	0	0	0	0	0	7.9	0	14.2834	1
2	50.3929	67	165	25.8967	4	1	0	0	0	0	0	0	1	0	0	0	0	0	12.8	0	13.5195	0
2	68.6571	70	230	33.0706	3	0	1	0	0	1	1	1	0	1	0	0	1	0	3.8	0	9.73032	0
2	82.7789	67	183	28.7218	4	1	0	0	0	0	0	0	1	0	0	0	0	0	5.7	0	4.77481	0
2	83.0089	69	210	31.0764	4	1	0	0	0	0	0	1	0	0	0	1	0	0	3.8	0	1.18823	0
2	53.3498	71	239	33.4034	3	0	0	0	0	0	0	0	1	0	0	0	1	0	8	0	13.4538	0
2	70.883	72	210	28.5407	3	0	1	0	0	0	0	1	0	1	1	1	1	1	5.7	0	11.4497	0
2	48.909	64	180	30.9615	4	1	0	0	0	0	0	0	1	0	0	0	0	0	16.6	0	12	1
2	46.7707	66	196	31.7014	4	1	1	0	0	0	0	0	1	0	0	0	0	0	9.6	0	3.57016	0
2	55.0856	71	160	22.3621	4	1	1	0	0	0	0	1	1	1	0	1	0	0	5.1	0	2.14374	0
2	57.8919	72	248	33.7052	3	0	1	0	0	0	0	0	0	0	0	0	0	0	7	0	2.78166	0
2	39.5565	76	180	21.9561	3	0	0	0	0	1	1	0	1	0	0	0	0	0	13	0	18.0726	1
2	74.6858	69	193	28.5607	4	1	1	0	0	0	0	0	1	0	0	0	0	0	6	0	7.37029	0
2	30.7981	69	225	33.2962	4	1	0	0	0	0	0	0	0	0	0	0	0	0	12.3	0	13.3744	0
2	74.0999	73	224	29.615	3	0	1	0	0	0	0	0	1	0	0	1	0	0	4.3	0	14.5106	0
2	51.4031	70	203	29.1884	3	0	1	0	0	0	1	0	1	0	0	1	0	0	7.4	0	5.70568	0
2	65.4182	71	270	37.7361	3	0	1	0	0	0	1	1	1	1	0	0	0	0		0	3.88775	0
2	54.7953	68	170	25.9025	4	1	1	0	0	0	0	1	1	0	1	1	0	0	8.2	0	7.98357	1
2	64.0164	73	249	32.9203	4	1	0	0	0	0	1	0	0	0	0	0	1	0	10.5	0	9.32238	0
2	73.4648	74	180	23.159	3	0	1	0	0	0	0	0	1	0	0	0	0	0	5.1	0	3.11841	0
2	69.9713	72	240	32.6179	3	0	0	0	0	0	0	0	1	0	1	0	0	0	3.7	0	8.87611	0
2	63.6304	72	268	36.4233	4	1	1	0	0	0	0	0	0	0	1	0	0	0	6.8	1	10.1711	0
2	50.9569	68	205	31.2353	4	1	1	0	0	0	0	0	0	0	0	1	0	0	7.2	0	0.974675	0
2	63.9042	64	159	27.3494	4	1	0	0	0	0	0	0	1	0	0	0	0	0	8.1	0	21.807	0
2	59.5619	73	186	24.5911	4	1	0	0	0	0	1	0	1	0	0	1	0	0	11.5	0	8.90349	1
2	44.334	70	165	23.7245	4	1	0	0	0	0	0	0	1	0	0	0	0	0	14	0	21.4292	0
2	50.3847	66	197	31.8631	4	1	0	0	0	0	0	0	1	0	0	0	0	0	11.4	0	1.00205	0
2	54.0424	68	270	41.1392	3	0	1	0	0	1	0	1	0	0	0	1	0	0	11.7	0	2.32444	0
2	51.5948	72	274	37.2388		1	1	0	0	0	0	0	1	0	0	0	0	0	9	0	13.5743	0
2	53.2786	69	270	39.9554	3	0	1	0	0	0	0	0	0	0	0	1	0	0	4	0	14.5435	0
2	58.1164	65	158	26.3476	3	0	1	0	0	0	1	1	1	0	0	1	0	0	6	0	20.3915	0
2	44.219	66	135	21.8351		1	1	0	0	0	0	0	1	0	0	0	0	0	11	0	25.4921	1
2	54.0014	65	222	37.02	3	0	1	0	0	0	1	0	1	0	1	0	0	0	3.2	1	2.57632	0
2	59.9233	71	190	26.555	3	0	1	0	0	0	0	0	1	0	0	1	0	0	9.5	0	8.19986	1
2	54.5654	68	205	31.2353	3	0	1	0	0	0	0	1	0	1	0	0	0	0	8.1	1	6.74333	0
2	73.2402	69	203	30.0405	3	0	0	0	0	0	0	0	1	0	0	0	0	0	5	0	19.2553	0
2	63.4579	70	173	24.8748	3	0	0	0	0	0	0	0	0	0	0	0	0	0	5.9	0	14.8419	0
2	58.4942	69	272	40.2514	3	0	1	0	0	0	1	0	0	1	0	1	0	0	5	0	10.1355	0
2	50.1437	72	251	34.1129	3	0	0	0	0	0	1	0	1	1	0	1	0	0	9	0	10.3956	1
2	51.499	64	130	22.3611	4	1	0	0	0	0	0	0	1	0	0	0	0	0	10.1	0	13.8535	0
2	72.3587	68	140	21.3314	3	0	0	0	0	0	0	0	0	0	0	0	0	0	5.2	0	6.53251	0
2	73.9521	68	165	25.1406	4	1	0	0	0	0	1	1	0	0	0	0	0	0	5.5	0	19.5647	0
2	66.026	72	178	24.1916	3	0	1	0	0	0	0	0	1	0	0	0	0	0	3.2	0	5.32238	1
2	78.4422	70	225	32.3516	3	0	1	0	0	0	0	0	0	0	0	1	0	1		0	0.188912	0
2	56.4572	72	244	33.1615	4	1	1	0	0	0	1	0	0	0	0	0	0	0	13.5	0	5.40178	0
2	55.8084	70	214	30.77	3	0	0	0	0	0	0	0	1	0	0	0	0	0	11.5	1	0.944559	0
2	70.538	76	168	20.4924	4	1	1	0	0	0	0	1	1	0	0	0	0	0	7	0	7.40041	0
2	39.7919	70	225	32.3516	3	0	1	0	0	0	0	0	1	0	0	0	0	0	4.9	1	5.36893	1
2	30.7734	70	217	31.2014	3	0	0	0	1	0	0	0	1	0	0	0	0	0	8	0	9.70294	1
2	59.0472	70	229	32.9268	3	0	0	0	1	1	1	0	0	0	0	0	0	0	6.5	0	10.9624	0
2	58.204	66	254	41.0824	3	0	1	0	0	1	1	0	1	0	0	1	0	0	7.7	0	4.77207	0
2	55.8303	69	140	20.7176	4	1	0	0	0	0	0	0	0	0	0	0	0	0	11.5	0	2.25873	0
2	57.8042	69	229	33.8881	4	1	1	0	0	1	1	1	0	0	0	0	1	0	4.1	0	8.24093	0
2	41.7002	70	265	38.103	4	1	1	0	0	0	1	0	1	0	1	1	0	0	7.6	0	0.824093	0
2	66.5243	68	236	35.9587	4	1	1	0	0	0	0	1	1	0	1	0	0	0	3	1	13.3388	0
2	51.8275	69	250	36.9957	4	1	0	1	0	0	1	0	1	0	0	0	1	0	10.3	0	7.78097	1
2	52.9391	65	205	34.1851	4	1	1	0	0	0	0	0	1	1	0	0	0	0	8.2	1	12.9336	0
2	51.8303	68	232	35.3492		1	1	0	0	1	0	1	0	1	0	1	0	0	5.4	0	12.4134	1
2	56.9035	70	228	32.783	4	1	0	0	0	0	1	0	1	0	0	0	0	0	7.5	0	9.48392	0
2	44.8296	66	132	21.3499	3	0	1	0	0	1	0	0	1	0	1	0	0	0	3.3	0	7.30732	0
2	71.1102	70	190	27.3192	4	1	1	0	0	0	0	0	0	0	0	0	0	0	4.1	0	17.1691	0
2	68.2546	72	200	27.1816	3	0	1	0	0	0	0	0	0	0	0	1	0	0	10	0	12.1862	0
2	58.4038	64	173	29.7575	3	0	1	0	0	0	0	1	0	0	0	0	1	0	7	1	5.33333	0
2	63.373	63	165	29.2896	4	1	1	0	0	1	1	0	1	1	0	1	1	1	5.3	1	2.28884	0
2	72.7064	65	170	28.3486	4	1	0	0	0	1	0	0	0	0	0	0	0	0	8.7	0	12.9227	0
2	68.898	69	160	23.6773	3	0	1	0	0	0	1	1	1	1	0	0	0	0	3.4	0	16.3176	0
2	55.6605	69	180	26.6369	4	1	0	0	0	0	1	0	0	0	0	0	0	0	11.2	0	17.1691	1
2	54.2916	66	138	22.3204	4	1	0	0	0	0	1	0	0	0	0	0	0	0	10.1	0	0.722793	1
2	53.3279	68	220	33.5208	3	0	1	0	0	0	1	1	0	1	0	1	0	0	8.8	1	11.5017	1
2	54.2396	67	224	35.1567	4	1	0	0	0	0	0	0	0	0	0	0	0	0	7.6	0	12.961	0
2	57.5195	70	225	32.3516	4	1	1	0	1	0	0	0	1	0	0	0	0	0	10.1	1	0.128679	0
3	76.1834	64	210	36.1218	4	1	1	0	0	0	0	0	1	0	1	0	0	0	4.7	0	15.8877	0
2	50.6749	65	155	25.8473	5	1	0	0	0	0	1	0	0	0	0	0	1	0	11	0	12.9227	0
2	80.3614	69	166	24.5652	3	0	1	0	0	0	0	0	0	0	0	0	0	0	5.7	0	11.2909	0
2	59.0965	66	177	28.6283	4	1	1	0	0	1	0	0	0	0	0	1	0	0	10.5	0	2.15195	0
2	33.5797	65	157	26.1808	4	1	0	0	0	0	0	0	0	0	0	0	0	0	10.7	0	9.44285	0
2	58.245	68	155	23.6169	4	1	0	0	0	0	0	0	0	0	0	0	0	0	11.5	0	10.3573	0
2	54.4148	62	162	29.6921	2	0	1	0	0	0	1	1	1	1	0	0	0	0	6.6	1	6.05613	0
2	53.7166	73	190	25.1199	4	1	1	0	1	0	1	0	1	0	1	1	1	1	6.6	0	0.514716	1
2	72.8159	67	245	38.4527	3	0	1	0	0	1	1	0	0	0	0	1	1	0	3.9	0	9.88912	0
2	68.9172	70	165	23.7245	4	1	1	0	0	0	0	0	0	0	0	0	0	0	4.5	0	5.58795	0
2	48	72	209	28.4048	3	0	0	0	0	1	0	0	1	0	0	0	0	0	5.3	0	7.83573	0
2	72.7556	66	140	22.6438	2	0	0	0	0	0	0	1	1	0	0	0	0	0	8	1	5.24025	1
2	48.6434	68	165	25.1406	4	1	0	0	0	0	1	0	1	0	0	0	0	0	10.5	0	18.1958	1
2	33.5524	71	222	31.0275	4	1	0	0	0	0	0	0	0	0	0	0	0	0	11	1	2.08624	0
2	74.0862	73	180	23.7978	2	0	0	0	0	0	0	0	1	0	0	0	0	0	5.5	0	5.13347	0
2	49.3607	71	146	20.4054	4	1	1	0	0	1	1	1	1	0	0	0	0	0	10.1	0	19.0664	1
2	72.9144	67	159	24.955	3	0	1	0	0	0	1	1	1	0	1	0	0	0	4	1	8.90897	0
2	54.8528	67	195	30.6052	4	1	0	0	0	1	1	1	0	0	0	0	1	0	10.2	1	0.15332	0
2	72.8186	71	165	23.0609	4	1	0	0	0	0	0	0	0	0	0	0	0	0	8.1	0	16.4271	0
2	54.4394	72	240	32.6179	3	0	1	0	0	0	1	0	0	0	0	1	0	0	8.3	0	17.7221	0
2	49.7906	72	202	27.4534	3	0	0	0	0	1	0	0	1	0	0	0	0	0	7.4	0	4.10404	1
2	47.1321	72	190	25.8225	3	0	0	0	0	0	1	0	1	0	0	0	0	0	14	1	10.6201	0
2	54.0014	71	197	27.5334	3	0	0	0	0	0	1	0	1	0	0	0	0	0	4.7	0	12.4381	0
2	51.4114	68	170	25.9025	4	1	0	0	0	0	0	1	0	0	0	0	0	0	9.8	1	12.3121	0
2	48.3285	71	193	26.9743	3	0	1	0	0	0	0	0	1	0	0	0	0	0	7.9	1	1.57974	1
2	66.0972	68	167	25.4454	4	1	1	0	0	0	1	1	0	1	0	1	1	1	7.2	0	10.7734	0
2	75.551	72	167	22.6966	4	1	0	0	0	0	0	0	1	0	0	0	0	0	7	0	5.67283	0
2	44.0986	70.5	240.3	34.0632	3	0	0	0	0	0	1	0	1	0	0	0	0	0	10.1	0	10.0507	0
2	60.8898	67	160	25.1119	4	1	0	0	0	0	1	0	1	0	0	0	0	0	12.9	0	9.577	0
2	55.1075	71	280	39.1337	3	0	1	0	0	1	1	0	1	0	0	0	1	0	10.2	0	4.36961	1
2	87.1677	69	176	26.045	3	0	1	0	0	0	0	0	1	1	0	0	0	0	3.7	0	5.42368	0
2	77.2704	67	157	24.6411	4	1	1	0	0	0	0	0	1	0	0	0	0	0		1	0.073922	0
2	58.8966	76	226	27.5671	4	1	0	0	0	0	0	0	0	0	0	0	0	0	11	0	9.3525	0
2	57.7823	69	145	21.4575	3	0	0	0	0	0	0	0	1	0	0	0	0	0	13	0	13.2594	0
2	73.4538	69	195	28.8567	3	0	1	0	0	0	1	0	1	0	0	0	0	0	4.6	0	10.3901	1
2	66.8036	72	239.5	32.55	3	0	0	0	0	0	1	0	1	0	0	0	1	0	9	0	10.6338	0
2	66.7871	71	217	30.3286	4	1	1	0	0	0	0	0	0	0	1	0	0	0	7	0	8.9473	0
2	53.0349	71	213	29.7696	3	0	0	0	0	0	1	1	1	1	1	0	0	0	7.3	0	21.5058	1
2	47.3265	72	240	32.6179	4	1	0	0	0	0	1	0	1	0	0	0	0	0	3.3	1	3.3347	1
2	45.9302	67	198	31.076	4	1	1	0	0	0	0	0	1	1	0	0	0	0	7.8	0	2.94867	0
2	67.2909	74	235	30.2353	4	1	0	0	0	0	0	0	0	0	0	0	0	0	5.3	0	6.49966	0
2	82.6804	72	185	25.143	4	1	0	0	0	0	0	0	0	0	0	0	0	0	7.6	0	2.04244	0
2	64.7967	70	206	29.6197	3	0	1	0	0	0	0	0	1	0	1	0	0	0	10	0	21.5414	0
2	47.9014	70	227	32.6392	4	1	0	0	0	0	0	0	1	0	0	0	0	0	10	0	1.60438	0
2	80.2081	72	203	27.5893	3	0	1	0	0	0	1	0	1	0	0	1	0	1	3.1	0	2.80356	0
2	73.807	68	138	21.0267	3	0	0	0	0	0	0	1	0	0	0	0	0	0	5.4	0	13.911	0
3	48.4709	68	150	22.8551	3	0	0	0	0	0	0	0	0	0	0	1	0	0	9.8	0	13.2758	0
2	59.0582	66	207	33.4805	4	1	1	0	0	0	0	0	0	0	0	0	0	1	11.5	0	5.42642	0
2	58.3765	69	185	27.3768	3	0	0	0	0	0	0	0	1	0	0	0	0	0	7.8	0	10.9706	1
2	46.9103	68	213	32.4543	4	1	0	0	0	0	0	0	1	1	0	0	0	0	5	0	18.7817	0
2	51.5154	68	165	25.1406	4	1	1	0	1	0	0	0	1	0	0	0	0	0	7.7	1	10.8638	1
2	43.8166	75	250	31.3132	4	1	1	0	0	0	0	0	1	0	0	0	0	0	6.5	0	6.05065	1
2	45.974	69	226	33.4441	3	0	1	0	0	0	0	0	1	1	0	0	0	0	5.7	0	17.1116	0
2	80.0767	70	190	27.3192	4	1	0	0	0	0	0	0	1	0	0	0	0	0	7.7	0	7.47707	0
2	61.9658	67	180	28.2509	4	1	1	0	0	0	0	0	0	0	0	0	0	0	8.8	0	15.6249	0
2	62.1547	72	238	32.3461	3	0	0	0	0	1	0	0	1	0	0	0	0	0	6.8	1	0.95551	0
2	58.8775	67	140	21.9729	4	1	1	0	0	1	0	1	0	1	0	0	0	0	9	0	8.17522	0
2	58.4257	69	164	24.2692	3	0	1	0	0	0	1	0	1	0	1	0	0	0	13	0	12.9555	1
2	57.0404	71	166	23.2007	4	1	1	0	0	0	0	0	0	0	0	0	0	0		1	7.06366	0
2	63.7919	69	184	27.2289	3	0	1	0	0	0	1	0	1	0	0	0	0	0	6	0	10.0452	0
2	68.7529	65	185	30.85	4	1	1	0	0	0	0	0	0	0	0	0	0	0	8.6	0	2.31348	0
2	55.9452	70	216	31.0576	4	1	0	0	0	0	1	1	0	1	0	1	1	0	10	0	9.04586	0
2	68.7173	71	212	29.6298		1	1	0	0	0	0	0	0	1	0	0	1	0	10	0	13.0322	0
2	74.9213	70	163	23.437	4	1	0	0	0	0	1	0	0	0	0	0	0	1	8	0	12.1862	0
2	67.8412	70	177	25.45	3	0	1	0	0	1	1	1	1	1	0	1	1	0	3.4	1	10.4476	0
2	51.8713	72	185	25.143	3	0	1	0	0	0	1	0	0	1	0	0	0	0	8.1	1	6.49692	0
2	70.1602	73	195	25.7809	4	1	0	0	0	0	0	0	0	1	0	0	0	0	8.4	0	12.0712	0
2	59.0445	74	225	28.9487	4	1	1	0	0	0	0	0	0	1	0	0	0	1	7.2	0	11.1814	1
2	75.4168	66	160	25.8787	3	0	0	0	0	1	0	0	1	0	0	0	0	0	5	0	14.8912	1
2	47.0856	69	170	25.1571	4	1	0	0	0	0	0	0	0	0	0	0	0	0	12.8	0	15.3073	1
2	72.9938	67	200	31.3899		1	1	0	0	0	0	0	0	0	0	0	1	1	5	0	6.07529	0
2	50.0452	71	241	33.683	4	1	1	0	0	0	1	1	0	1	0	1	1	0	7.2	0	3.00616	0
2	48.9363	71	217	30.3286	3	0	0	0	0	0	0	0	1	0	0	0	0	0	11.4	0	14.5161	0
2	62.0917	70	167	24.0121	4	1	0	0	0	1	0	0	1	0	0	0	0	0	6	0	12.2437	1
2	60.2738	70	225	32.3516	3	0	1	0	0	1	1	0	1	0	1	1	0	0	2.2	0	0.750171	1
2	51.2471	67	180	28.2509	4	1	0	0	0	0	0	0	1	0	0	0	0	0	12	0	16.9199	0
2	57.681	69	205	30.3365	4	1	1	0	0	0	0	0	1	0	0	0	0	0	10.8	0	0.0958248	1
2	64.6407	73	165	21.8146	4	1	1	0	0	0	0	0	1	0	0	0	0	0	5.5	0	2.7269	1
2	54.0643	66	161	26.0404	3	0	0	0	0	0	0	1	1	1	0	1	0	0	3.5	0	1.79603	0
2	66.5763	67	156	24.4841	4	1	1	0	0	0	1	0	1	0	0	0	0	0	9.3	0	16.2902	0
2	84.3833	62	120	21.9942	3	0	1	0	0	1	1	0	0	0	0	1	1	1	5.1	0	9.13895	0
2	64.6324	68	123	18.7412	3	0	0	0	0	0	0	0	1	0	0	0	0	0	13.1	0	16.8871	0
2	50.9952	63	242	42.958	4	1	0	0	0	0	0	0	1	0	0	0	0	0	7.9	0	15.3155	0
3	50.4203	63	150	26.6269	4	1	0	0	0	0	0	0	1	0	0	0	0	0	7.6	1	2.02875	0
2	80.0137	66	155	25.07	4	1	0	0	0	0	1	0	0	0	0	0	0	0	7	0	6.4668	0
2	68.6982	69	216	31.9643	4	1	0	0	0	0	1	0	1	0	0	0	0	0	8.4	0	10.4449	0
2	73.9466	66	170	27.4961	3	0	1	0	0	0	0	0	0	1	1	0	0	0	3.9	0	6.89117	0
2	49.2266	72	225	30.5793	4	1	0	0	0	0	1	0	0	0	0	0	0	0	11.9	0	1.63176	0
2	67.2225	72	195	26.5021	3	0	1	0	0	0	0	0	1	1	0	0	0	0	3.6	0	18.1355	0
3	46.9925	60	113	22.1149	4	1	0	0	0	0	0	0	1	0	0	0	0	0	8.1	0	3.54004	0
2	62.9322	66	204	32.9953	4	1	0	0	0	0	0	0	1	0	0	0	0	0	7.8	0	7.95619	0
2	56.8296	67	154	24.1702	4	1	1	0	0	0	0	0	1	0	0	1	0	0	5.2	0	10.0424	1
2	72.8049	67	257	40.3361	4	1	0	0	0	0	0	0	1	0	0	0	0	0		0	1.70021	0
3	69.065	64	178	30.6175	3	0	1	0	0	0	1	0	1	0	0	1	1	1	4.7	0	4.76934	0
2	64.293	67	140	21.9729	3	0	1	0	0	0	0	1	0	0	0	1	0	0	2	0	3.64956	1
2	62.7762	68	178	27.1214	3	0	1	0	0	0	1	1	0	1	0	0	0	0	7	0	14.1848	0
2	72.6051	68	195	29.7116	3	0	1	0	0	1	1	0	0	0	0	1	1	0	7	0	12.9802	0
2	59.7125	72	252	34.2488	4	1	0	0	0	0	1	1	0	1	0	1	1	0	8	1	0.744695	0
2	29.6646	67	200	31.3899	3	0	0	0	0	0	1	0	1	0	0	0	0	0	9.3	1	14.8857	1
2	66.6749	91	207	17.6115	4	1	1	0	0	0	1	0	0	0	0	1	0	0	11	0	14.5845	0
2	71.9288	64	220	37.8419	3	0	1	0	0	1	0	0	1	0	1	1	0	0	3.1	0	0.799452	0
2	55.1184	68	196	29.864	3	0	1	0	0	1	0	0	1	1	0	0	0	0	10	0	13.8125	0
2	64	63	140	24.8517	3	0	0	0	0	1	1	0	1	0	0	0	0	0	8.9	0	13.5113	0
2	44.1999	71	247	34.5215	4	1	1	0	0	0	0	0	1	1	0	0	0	0	3.4	0	13.0705	0
2	50.3682	70	185	26.6002	4	1	0	0	0	0	0	0	0	0	0	0	0	0	13	0	12.512	0
2	48.783	67	189	29.6635	4	1	0	0	0	0	0	0	1	1	0	0	0	0	12.9	0	2.05065	0
2	68.4244	66	170	27.4961	3	0	1	1	0	0	0	0	1	0	1	0	1	0	8.8	1	0.711841	0
2	75.0007	67	146	22.9146	3	0	0	0	0	0	0	0	1	0	0	1	0	0	3.5	1	11.3457	0
2	72.7556	71	200	27.9527	3	0	1	0	0	0	0	1	1	0	1	1	0	0	3.4	0	0.651608	0
2	60.2437	68	181	27.5785		1	1	0	0	0	0	0	1	0	0	0	1	1	9.4	0	5.09788	0
2	51.8576	72	215	29.2202	4	1	1	0	0	1	0	0	0	0	0	1	0	0	6.9	0	5.98768	0
2	62.3847	56	175	39.3162		1	0	0	0	0	0	1	1	0	0	0	0	0	9	0	13.8289	0
2	55.8932	65	165	27.5148	4	1	0	0	0	1	1	0	0	0	0	0	1	0	14.9	1	10.9541	0
2	50.0616	68	190	28.9498	4	1	1	0	0	0	0	0	1	0	0	1	0	0	10.1	0	12.6653	0
2	63.0719	65	169	28.1819	3	0	0	0	0	1	0	0	1	0	0	0	0	0	7	0	13.6126	1
2	57.3005	63	143	25.3843	4	1	1	0	0	0	1	0	1	1	0	1	1	0	5.1	0	9.63997	1
2	65.8727	67	210	32.9594	3	0	1	0	0	1	0	1	1	0	1	0	0	0	7	0	9.82888	0
2	45.4401	63	270	47.9284	4	1	0	0	0	0	0	0	0	0	0	0	0	0	9.5	0	13.1663	0
2	51.7454	69	226	33.4441	3	0	1	0	0	1	1	1	1	1	0	1	1	0	6	0	10.8227	0
2	74.0151	67	167	26.2106	3	0	1	0	0	0	1	1	0	0	1	0	0	0	4	0	19.154	0
2	62.4175	73	252	33.3169	3	0	0	0	0	1	1	1	0	0	0	0	0	0	6	0	23.499	0
2	61.0486	72	249	33.8411	3	0	0	0	0	0	1	0	0	0	0	0	0	0	8	0	7.38125	0
2	82.9322	70	170	24.4435	4	1	1	0	0	0	1	0	0	0	0	1	0	0	7.7	0	1.98494	0
2	68.1506	70	190	27.3192	4	1	0	0	0	0	0	0	0	0	0	0	0	0	8.6	0	13.7057	0
2	56.2793	68	185	28.188	3	0	1	0	0	0	1	0	1	0	0	1	0	0	7	1	3.83025	0
2	54.3409	64	170	29.2414	4	1	1	0	0	0	0	0	1	1	0	0	0	0	6.7	1	1.51951	0
2	75.6715	67	125	19.6187	3	0	1	0	0	1	0	1	0	0	0	0	0	0	2.5	0	2.28063	0
2	68.1396	67	150	23.5424	3	0	0	0	0	0	1	0	1	0	0	0	0	0	7	0	7.94524	1
3	32.2847	65	147	24.5132	3	0	0	0	0	0	0	0	1	0	0	0	0	0	12.5	1	6.16838	0
2	50.5051	67	186.5	29.2711	3	0	0	0	0	0	1	0	1	0	0	0	0	0	8.8	0	10.3901	0
2	72.3669	63	190	33.7274	3	0	1	0	0	1	0	1	1	0	0	0	0	0		0	2.06434	0
2	56.4435	69	188	27.8208	4	1	1	0	0	0	1	0	1	1	0	0	1	0	7	1	0.0574949	0
2	54.9487	70	200	28.757	3	0	1	0	0	1	1	0	1	0	0	0	0	0	8.1	1	2.33539	0
2	53.859	71	245	34.242	3	0	1	0	0	1	0	0	0	0	0	1	0	0	7.8	0	14.9432	0
2	61.4292	70	170	24.4435	4	1	1	0	0	0	0	0	1	0	0	0	0	0	11.1	0	8.66256	0
2	46.3847	71	275	38.4349	4	1	1	0	0	0	0	0	1	1	0	0	0	0	5.7	0	20.1889	1
2	74.6338	62	129	23.6437	3	0	1	0	0	0	1	0	1	0	1	0	0	0	6.1	1	4.72827	0
2	68.0082	69	170	25.1571	3	0	1	0	0	0	0	1	1	0	0	0	0	0	13	0	12.3806	0
2	70.6256	70	160	23.0056	3	0	0	0	0	0	0	0	1	0	0	0	0	0	6.3	0	8.73922	1
2	63.7563	67	185	29.0357	3	0	0	0	1	0	1	1	1	1	0	1	1	0	6.2	0	10.1109	0
2	67.1951	66	210	33.9658	3	0	0	0	0	0	1	0	0	0	0	0	0	0	7	0	13.6509	1
2	70.2943	73	202	26.7064	3	0	0	0	0	0	0	0	0	0	0	0	0	0	13.5	0	12.0438	0
2	73.6044	74	203	26.1182	3	0	0	0	0	0	0	0	1	0	0	0	0	0	4.2	0	11.1951	0
2	69.8891	68	166	25.293	4	1	1	0	0	0	1	0	1	1	0	0	1	0	11.5	0	10.3436	0
2	60.2026	67	185	29.0357	4	1	1	0	0	0	1	0	1	0	0	0	1	0	11.2	0	12.9829	0
2	46.872	67	190	29.8204	5	1	0	0	0	0	0	0	1	0	0	0	0	0	13.8	0	16.0684	1
2	56.293	72	200	27.1816	4	1	1	0	0	0	0	0	1	0	1	0	0	0	11.5	0	11.0828	1
2	49.796	70	198	28.4694	3	0	0	0	0	0	0	0	1	0	0	0	0	0	8.6	0	16.5667	1
2	65.0075	70	178	25.5937		1	0	0	0	0	0	1	0	0	0	0	0	0	13	0	17.8152	0
2	65.1581	66	155	25.07	4	1	0	0	0	1	1	0	1	0	0	0	1	0	6.6	0	11.3155	0
2	74.8912	71	174	24.3188	3	0	0	0	0	0	0	0	1	0	0	0	0	0	13	0	11.3073	0
2	68.7885	70	216	31.0576	3	0	1	0	0	1	0	0	0	0	0	1	0	0	7	0	15.6742	0
2	63.7618	70	190	27.3192	3	0	1	0	0	0	0	0	1	0	1	0	0	0	7	0	12.616	1
2	61.3142	71	240	33.5432	3	0	1	0	0	0	0	0	0	0	0	0	0	0	8.1	0	12.9446	0
2	77.1417	64	176	30.2735	4	1	1	0	0	0	1	0	1	0	0	1	0	0	9.6	0	9.69747	0
2	50.13	76	330	40.2529	3	0	1	0	1	0	1	0	1	0	0	1	0	0	7	0	9.95209	1
3	52.5832	68	181	27.5785	3	0	0	0	0	0	0	0	0	0	0	0	0	0		0	2.59274	0
2	29.41	69	210	31.0764	4	1	0	0	0	0	0	0	0	0	0	0	0	0	13.1	0	5.62902	0
2	79.1403	67	179	28.094	4	1	1	0	0	0	0	0	0	0	0	0	0	0		0	3.15948	0
2	76.4162	72	189	25.6866	3	0	1	0	1	0	1	0	1	0	1	0	1	0	13.2	0	9.94935	0
2	64.8925	71	224	31.307	4	1	0	0	0	0	1	1	0	0	0	0	0	0	6.4	0	9.59617	0
2	60.1834	68	150	22.8551	4	1	0	0	0	0	0	0	0	0	0	0	0	0	13.5	0	11.5729	0
2	61.577	72	250	33.977	3	0	1	0	0	0	0	0	1	1	1	0	0	0	6.9	0	6.16564	1
2	54.7789	72	226	30.7152	3	0	0	0	0	1	0	0	1	0	0	0	0	0	7.6	1	6.69952	0
2	40.9555	73	200	26.442	4	1	1	0	0	0	0	0	1	0	0	0	0	0	15.7	0	15.6879	1
2	63.4524	74	210	27.0188	4	1	1	0	0	1	0	0	0	0	0	1	0	0	9.4	0	3.78097	0
2	53.5058	72	209	28.4048	3	0	0	0	0	0	0	0	0	0	0	0	0	0	8.5	1	8.79398	0
2	66.7242				3	0	0	0	0	0	0	0	1	0	0	0	0	0	6	0	6.09172	0
2	68.7721	68	165	25.1406	3	0	1	0	0	0	0	1	0	1	1	1	1	1	4.1	0	1.61533	0
2	78.5462	69	145	21.4575	4	1	1	0	0	0	0	0	0	0	0	0	0	0	10.7	0	12.2081	0
2	39.9507	73	200	26.442	4	1	1	1	1	0	0	0	1	0	0	1	0	0	9.7	0	3.05818	1
2	23.7509	68	175	26.6643	4	1	1	0	0	0	0	0	0	0	0	1	0	0	14	0	19.2033	0
2	71.8494	65	179	29.8494	3	0	1	0	0	0	1	0	1	0	0	1	0	0	6.4	0	0.659822	0
2	71.948	72	156	21.2016	4	1	0	0	0	0	0	0	0	0	0	0	0	0	13.5	0	8.56674	0
2	72.0246	71	170	23.7598	4	1	0	0	0	0	0	0	0	0	0	1	0	0	7.6	0	11.6824	0
2	73.8754	66	250	40.4354	4	1	0	0	0	0	0	0	1	0	0	0	0	0	3	0	6.705	0
2	70.0507	70	195	28.0381	3	0	0	0	0	0	1	0	1	0	0	0	0	0	5.2	0	7.85763	0
2	81.7303	71	185	25.8562	5	1	1	0	0	0	0	0	1	0	0	0	1	0	2.49	0	2.44764	0
2	70.5708	71	204	28.5117	3	0	0	0	0	0	1	1	1	0	0	0	0	0	13	0	22.8474	0
2	36.7721	73	240	31.7304	4	1	1	0	0	0	1	0	1	0	1	0	0	0	12.2	0	3.33196	1
2	53.0842	70	207	29.7635	4	1	0	0	0	0	1	0	1	0	0	0	0	0	5.5	0	10.4914	0
3	54.3025	68	310	47.2339	4	1	1	0	0	0	0	0	1	0	1	0	0	1	5.2	0	5.31417	0
2	55.7372	68	194	29.5593	3	0	0	0	0	0	1	1	0	0	0	0	1	1	3.13	0	7.41136	0
2	59.3402	71	240	33.5432	3	0	1	0	0	0	0	0	1	1	0	1	0	0	4.9	0	2.2423	1
2	74.6831	71	230	32.1456	4	1	1	0	0	0	0	0	0	0	0	0	0	0	6.3	0	10.6283	0
2	65.0431	68	200	30.4735	4	1	1	0	0	0	1	0	0	1	0	1	0	0	4.6	0	6.28611	0
2	64.9035	63	120	21.3015	4	1	0	0	0	0	0	0	1	0	0	0	0	0	2.6	0	2.91581	0
2	56.7748	68	185	28.188	4	1	0	0	0	0	0	0	1	0	0	0	0	0	12.6	0	14.4285	0
2	73.6975	70	171	24.5872	4	1	0	0	0	0	0	0	1	0	0	0	0	0	11.7	0	5.28405	0
2	55.5619	69	225	33.2962	3	0	1	0	0	0	0	0	1	0	0	0	0	0	6	0	12.4627	0
2	66.8884	73	204	26.9708	3	0	1	0	0	1	1	0	0	1	0	1	0	1	7	0	4.53662	0
2	69.0732	71	178	24.8779	4	1	1	0	0	0	0	0	0	1	0	1	0	0	10.2	0	7.83573	1
2	55.4606	69	155	22.9374	3	0	0	0	0	0	0	0	1	0	0	0	0	0	11.8	0	15.373	0
3	42.6913	65	160	26.6811		1	0	0	0	1	0	0	1	0	0	0	0	0	9	0	18.6639	0
2	60.9172	69	250	36.9957	4	1	1	0	0	0	0	0	1	1	0	0	1	0		0	9.18823	0
2	65.3032	68	250	38.0919	3	0	0	0	1	0	0	1	0	0	0	0	0	1	6.7	0	2.14648	0
2	54.3272	68	160	24.3788	3	0	1	0	0	0	0	0	1	0	1	0	0	0	12.3	0	14.6119	0
2	60.2984	73	235	31.0693	4	1	1	0	0	1	0	1	0	1	0	0	0	0	4.6	0	13.9329	0
2	66.7023	67	250	39.2374	3	0	1	0	0	0	1	0	1	0	0	0	0	0		0	3.98905	0
2	67.1978	68	168	25.5977	3	0	1	0	0	0	1	1	1	0	0	0	0	0	7	0	22.256	0
2	51.8741	70	170	24.4435	3	0	0	0	0	0	0	0	1	0	0	0	0	0	5.2	0	16.6626	0
2	62.0014	74	178	22.9016	4	1	1	0	0	0	1	0	0	0	0	0	0	0	13.5	0	13.295	0
2	26.9815	69	250	36.9957	4	1	0	0	0	0	0	0	0	0	0	0	0	0	12.6	0	4.84873	0
2	55.3238	68	166	25.293	4	1	1	0	0	1	0	0	0	1	1	1	0	0	11.2	0	12.9062	1
2	65.6153	70	200	28.757	4	1	1	0	0	1	1	0	1	0	0	1	0	0	5.2	1	1.50308	0
2	59.6934	68	204	31.0829	4	1	1	0	0	0	0	1	1	1	0	0	0	0	8.2	0	4.69815	0
2	64.5832	69	160	23.6773	3	0	1	0	0	0	0	1	1	0	1	0	0	0	8	0	10.3025	0
2	66.0041	70	180	25.8813	3	0	1	0	0	0	0	1	0	1	0	0	0	0	6.8	0	13.8891	0
2	75.3101	71	160	22.3621	3	0	0	0	0	0	1	0	1	0	0	0	0	0	3.3	0	12.7639	0
2	71.3101	70	235	33.7895	3	0	1	0	0	1	0	0	0	0	1	1	0	0	5.3	0	11.9316	0
2	57.5551	72	223	30.3075	3	0	1	0	0	0	1	0	1	0	0	0	0	0	7	0	17.2211	0
2	49.692	69	220	32.5563	4	1	0	0	0	0	0	0	1	0	0	0	0	0	8.2	0	15.0198	0
2	57.9028	73	200	26.442	4	1	0	0	1	0	0	0	0	0	0	0	0	0	9.5	0	9.24025	0
2	46.1328	70	195	28.0381	4	1	0	0	0	0	1	1	1	1	0	0	0	0	9.5	0	22.0424	0
2	67.885	71	205	28.6515	4	1	0	0	0	0	0	0	0	0	0	0	0	0	10.1	0	16.7173	0
2	49.7741	69	230	34.0361	4	1	0	0	0	0	0	0	1	0	0	0	0	0	9.7	0	1.54962	1
2	69.5058	72	220	29.8998	2	0	0	0	0	0	0	1	1	1	0	0	0	0	5	0	5.58522	0
2	44.3723	72	350	47.5678	4	1	0	0	0	1	0	0	0	0	0	0	0	0	8.3	0	4.39151	0
2	75.0938	63	186	33.0173	3	0	0	0	0	1	0	1	1	0	0	1	0	0	7.1	0	15.8905	0
2	74.5818	71	197	27.5334	3	0	1	0	0	0	1	0	0	0	0	0	0	0	3.1	0	7.56742	0
2	74.3409	68	159	24.2264	3	0	0	0	0	0	1	0	1	0	0	0	0	0	5.4	0	14.9322	1
2	47.3895	74	186	23.9309	4	1	0	0	0	0	1	0	1	0	0	0	0	0	9	0	10.5462	1
2	56.6543	69	165	24.4172	3	0	0	0	0	0	1	0	1	1	0	0	0	0	11.2	0	18.3354	1
2	61.0979	68	185	28.188	3	0	0	0	0	0	1	0	1	0	0	0	1	0	10.9	0	9.00205	0
2	45.6099	72	205	27.8611	4	1	0	0	0	1	0	0	1	0	0	0	0	0	15.7	0	1.36345	0
2	75.9589	67	148	23.2285	3	0	0	0	0	0	0	0	1	0	1	0	0	0	3	0	2.24778	0
2	36.8953	67	144	22.6007	3	0	0	0	0	0	0	0	1	0	0	0	0	0	14	0	8.282	0
2	54.4504	67	185	29.0357	4	1	0	0	0	0	1	0	0	0	0	0	0	0	13.1	0	18.872	0
2	46.1437	74	196	25.2175	3	0	0	0	0	0	0	0	1	0	0	0	0	0	11.5	0	14.7707	0
2	65.9959	68	169	25.7501	3	0	1	0	0	1	1	0	1	1	0	1	1	1	5	0	8.99658	0
2	46.6311	66	144	23.2908	3	0	1	0	0	0	0	1	1	0	0	0	0	0	9	0	16.3915	0
2	55.77	66	195	31.5396	3	0	0	0	0	1	0	0	0	0	0	0	0	0	12.5	0	14.2587	0
2	64.1506	67	177	27.7801	4	1	1	0	0	1	1	1	0	0	0	1	0	0	3.7	0	4.91718	0
2	61.9877	72	250	33.977	3	0	1	0	0	0	1	0	1	0	0	0	0	0	5.3	0	14.8118	1
2	53.1335	72	210	28.5407	3	0	1	0	0	0	0	0	1	0	1	0	0	0	9.8	0	16.7912	1
2	77.7741	72	185	25.143	3	0	1	0	0	0	0	0	0	0	0	0	0	0	4.7	0	1.09788	1
2	54.7844	70	205	29.4759	4	1	0	0	0	0	1	0	1	0	0	0	0	0	7.4	1	6.23409	0
2	51.1759	68	136	20.722	4	1	0	0	0	0	1	0	1	0	0	0	0	0	13.5	1	13.5934	1
2	48.1916	69	171	25.3051	4	1	1	0	0	0	1	0	1	0	1	0	0	0	8.4	1	10.371	0
2	47.3238	67	216	33.9011	4	1	0	0	0	0	0	1	1	1	0	0	0	0	4	0	8.13963	0
2	60	66	191	30.8927	4	1	0	0	0	0	1	0	1	0	0	0	0	0	12.4	0	12.0493	0
2	69.7714	73	213	28.1607	4	1	0	0	0	0	0	0	1	0	0	0	0	0	5	0	1.99316	0
2	73.5305	71	205	28.6515	4	1	1	0	0	0	0	1	0	1	0	1	0	0	10.5	0	15.6277	0
2	57.1828	77	268	31.8466	3	0	1	0	0	1	1	0	1	0	0	1	1	0	6.1	1	0.117728	1
2	46.6393	68	175	26.6643	4	1	0	0	0	0	0	0	0	0	0	0	0	0	9.1	0	16.8679	1
2	57.6537	69	190	28.1168	3	0	1	0	0	0	0	0	1	1	0	0	0	0	8	0	3.39767	0
2	56.8296	72	300	40.7724	3	0	1	0	1	1	1	0	0	0	0	1	0	0	6.9	0	13.1253	1
2	56.5503	66	184	29.7605	4	1	0	0	0	0	0	0	0	0	0	0	0	0	11	0	11.6687	0
2	54.924	66	200	32.3483	4	1	1	0	0	0	0	0	1	0	0	0	0	0	13.1	1	8.66804	0
2	64.4107	66	172	27.8196	4	1	1	0	0	0	1	0	0	1	1	1	0	0	8.7	0	14.0205	0
2	69.2047	71	212	29.6298	3	0	0	0	0	0	0	0	1	0	0	0	0	0	3.4	0	8.1013	0
2	46.9459	70	207	29.7635	4	1	1	0	0	1	1	0	1	1	0	1	0	0	9.3	0	20.334	0
2	65.8727	72	185	25.143	4	1	1	0	0	0	1	0	0	0	0	1	0	0	6.9	0	12.1342	1
2	53.2621	68	209	31.8448	3	0	0	0	0	0	0	0	1	0	0	0	0	0	11.4	1	1.94114	1
2	66.0917	69	163	24.1212	3	0	1	0	0	0	1	0	0	0	0	0	0	0	10.5	0	8.91992	0
2	60.282	65	162	27.0146	3	0	1	0	0	1	0	0	1	0	0	0	0	0	5	0	2.68309	0
2	57.8097	71	230	32.1456	3	0	1	0	0	1	0	0	0	1	0	1	0	0	6.3	0	15.9452	0
2	47.2471	63	195	34.6149	4	1	1	0	0	0	1	0	1	0	0	0	0	0	10	0	12.9966	0
2	54.0835	66	226	36.5536	3	0	1	0	0	0	0	0	1	0	0	0	0	0	5.6	1	6.21492	1
2	66.0616	66	180	29.1135	4	1	1	0	0	1	0	1	1	1	0	0	0	0	10.7	1	4.06571	0
2	47.7481	71	192	26.8346	2	0	1	0	0	1	1	1	0	1	0	1	0	0	4.3	0	7.07461	0
2	53.5551	63	180	31.9522	4	1	1	0	0	1	0	1	1	1	1	1	0	0	6.8	0	9.97673	0
3	49.7495	66	224	36.2301	3	0	0	0	0	0	0	0	1	0	0	0	0	0	10.1	0	16.7995	0
2	56.3176	77	210	24.9544	3	0	0	0	0	1	0	0	1	0	0	1	0	0	9.5	0	17.8207	1
2	58.7105	66	171	27.6578	3	0	0	0	0	0	0	0	1	0	0	0	0	0	12	0	16.5777	0
2	72.9637	66	200	32.3483	3	0	0	0	0	0	0	0	1	0	0	0	0	0	4	0	20.5366	0
2	48.0876	69	195	28.8567	4	1	0	0	0	0	0	0	1	0	0	0	0	0	12.4	1	0.479124	1
2	57.3908	65	155	25.8473	4	1	0	0	0	0	1	1	1	0	0	0	0	0	11.3	1	1.70842	1
2	39.666	65	152	25.347	4	1	1	1	0	0	1	0	1	1	0	0	0	0	13	1	10.935	1
2	53.5222	65	168	28.0151	4	1	0	0	0	1	0	1	0	1	0	1	0	0	7.5	0	13.3607	0
2	48.063	73	223	29.4828	4	1	0	0	0	0	0	0	0	0	0	0	0	0	10.7	0	13.8617	0
2	72.1807	68	149	22.7027	4	1	1	0	0	0	0	0	1	0	0	0	0	0	2.3	0	11.0609	0
2	46.1629	66	160	25.8787	4	1	0	0	0	0	1	1	1	0	0	0	0	0	8.7	0	7.34839	0
2	56.397	69	184	27.2289	4	1	1	0	0	1	1	0	0	0	0	1	1	0	11.5	1	0.87885	0
2	64.4627	67	205	32.1747	3	0	1	0	0	0	1	0	0	1	1	0	0	0	4.7	0	9.46201	0
2	51.6523	68	215	32.759	4	1	1	0	0	0	1	0	1	0	1	0	0	0	10	0	16.5202	0
2	82.4942	68	169	25.7501	4	1	1	0	0	1	0	1	1	0	0	0	0	0	3.2	1	2.57084	0
2	53.5661	69	234	34.628	4	1	1	0	0	0	0	0	1	0	0	0	0	0	9.2	1	3.02533	0
2	58.3573	67	185	29.0357	4	1	1	0	0	1	0	0	1	0	0	1	0	0	6.3	0	0.309377	1
2	56.6407	68	155	23.6169	3	0	0	0	0	0	0	0	1	0	0	0	0	0	8	0	11.0554	0
2	63.0062	69	260	38.4756	4	1	1	0	0	0	0	1	1	0	0	0	0	0	4	0	16.0411	0
2	44.4901	69	159	23.5293	4	1	1	0	0	0	0	0	1	0	0	0	0	0	14	0	9.35797	1
2	53.525	64	122	20.985	3	0	0	0	0	0	0	1	1	0	0	0	0	0	6.1	0	6.95414	1
2	63.1567	73	235	31.0693	4	1	1	0	0	0	0	0	1	1	0	0	0	0	10.9	0	7.8193	0
2	60.6708	69	205	30.3365	4	1	1	0	0	0	1	0	0	0	0	1	0	0	5.4	0	14.2286	1
2	44.8214	72	241	32.7538	3	0	0	0	0	0	1	0	1	0	0	0	0	0	11.7	0	0.375086	1
2	70.1246	73	190	25.1199	3	0	1	0	0	0	0	1	0	1	1	0	0	0	2.7	0	5.56331	0
2	49.5578	71	208	29.0708	4	1	0	0	0	0	1	0	0	0	0	0	0	0	12.2	0	14.4394	0
2	67.9507	69	262	38.7715	4	1	0	0	0	0	1	1	1	0	0	0	0	0	4	0	13.8426	0
2	56.2546	66	187	30.2457	4	1	1	0	0	1	1	0	0	0	1	1	1	0	13	0	8.65435	0
2	56.6571	68	200	30.4735	2	0	0	0	0	1	1	0	1	0	0	0	0	0	10.6	0	3.3922	0
2	69.859	69	220	32.5563	4	1	1	0	0	0	0	0	1	0	1	0	0	0	8.3	0	12.1123	0
2	53.1636	68	160	24.3788	4	1	0	0	0	0	1	0	0	0	0	0	0	0	21.2	0	9.51403	0
2	56.9418	68	162	24.6835	3	0	0	0	0	0	1	0	1	0	0	0	1	0	8.2	0	8.29843	0
2	70.1629	71	200	27.9527	3	0	0	0	0	0	1	1	1	1	1	0	1	0	7	0	7.0308	0
2	73.1882	69	155	22.9374	4	1	0	0	0	0	0	0	1	0	0	0	0	0	8.3	0	1.37988	0
2	51.8768	73	150	19.8315	4	1	0	0	0	0	0	0	1	0	0	0	0	0	4.5	0	5.70021	1
2	62.0917	69	183	27.0809	3	0	0	0	0	0	0	0	1	1	0	0	0	0	10	0	21.7084	0
2	49.0267	72	187	25.4148	4	1	0	0	0	0	0	0	1	0	0	0	0	0	7.4	0	15.8686	1
2	40.6489	73	195	25.7809	3	0	0	0	0	0	0	0	1	0	0	0	0	0	10	0	17.117	0
2	47.3183	73	230	30.4083	3	0	1	0	0	0	1	0	1	0	0	0	0	0	9	0	10.6256	1
2	61.6153	72	164	22.2889	4	1	0	0	1	0	0	0	1	0	0	0	1	0	14.4	0	7.58111	0
2	62.3217	70	190	27.3192	3	0	1	0	0	0	0	0	0	1	0	0	0	0	5.3	0	13.2676	0
2	61.2895	72	270	36.6951	3	0	1	0	1	0	0	1	1	0	0	1	0	1	5.2	0	2.54073	0
2	60.679	72	234	31.8025	3	0	0	0	0	0	0	0	1	0	0	0	0	0	2.4	0	15.447	1
2	49.5031	68	168	25.5977	3	0	1	0	0	0	1	0	1	0	0	0	0	0	7	0	12.6188	0
2	55.4305	72	160	21.7453	3	0	0	0	1	0	0	0	1	1	0	0	0	0	8.2	0	3.41684	1
2	56.1807	72	233	31.6666	3	0	1	0	0	0	0	0	1	0	1	1	0	0	8.6	0	5.83436	1
2	56	73	295	39.0019	3	0	0	0	0	0	0	0	0	0	0	0	0	0	8.4	0	6.68309	0
3	68.1697	65	134	22.3454	3	0	0	0	0	0	1	1	0	0	0	0	0	0	6.3	0	0.925394	0
2	52.6598	69	206	30.4845	4	1	0	0	0	0	1	0	1	0	0	0	0	0	6.5	1	0.271047	1
2	79.2471	70	222	31.9203	4	1	1	0	0	0	0	0	1	1	1	1	0	0	11.8	0	14.2888	0
2	68	73	207	27.3675	4	1	0	0	0	0	0	1	1	0	0	0	0	0	4.1	0	3.88775	0
[truncated: 3,827 more rows]
